# Supplementary material for: New insights into island vegetation composition and species diversity—Consistent and conditional responses across contrasting insular habitats at the plot-scale
Source: PLoS One. 2018 Jul 6;13(7):e0200191. doi: 10.1371/journal.pone.0200191 (PMC6034865; doi:10.1371/journal.pone.0200191)
Supplement: S1 Dataset — (XLSX) [file pone.0200191.s001.xlsx]

## Sheet: ENV_DATA_HAB
Region	Habitat	Plot_ID	ELEV	NOR	EAST	SLO	TYPE	SOIL_D1	SOIL_D2	SCEL	PH	COND	EIV_M	CN	P	REI	G_A	S_A	C_A	ISL_A	T_COV	R_COV	PROX	DMI	OPEN	GHI	VEG_A
B	s	B008s1	2	-1.83772e-16	-1	13.5			5	36.3821	6.22	627	2.76	10.0065	219.246	3106.79	73.14	73.14	0	3657	0.4	17	20831.6	163	75.01	101	20
B	s	B008s2	3.5	0.707107	0.707107	22.5			5	30.95	6.21	173.7	4.5	11.7964	141.7	3339.34	73.14	73.14	0	3657	0.4	17	20831.6	146	78.16	35	25
B	s	B008s3	2	-0.707107	0.707107	2.75			6	25.0344	4.82	152.9	4.9	13.2768	66.9291	1929.86	73.14	73.14	0	3657	0.4	17	20831.6	142	68.36	78.84	20
B	s	B018s1	1	0.707107	-0.707107	2.75			6	45.4728	7.54	536	4.29	10.7899	449.547	2221.64	0	786.5	0	1210	0	65	46.2514	199	80.97	23.66	40
B	s	B018s2	1.5	-0.707107	0.707107	6.25			6	32.5152	7.89	434	3.68	11.9916	305.14	7050.51	0	786.5	0	1210	0	65	46.2514	214	89.07	26	35
B	s	B018s3	1	0.707107	-0.707107	6.25			7	45.9235	7	496	5.5	10.1626	200.605	2386.57	0	786.5	0	1210	0	65	46.2514	189	88.39	39.38	25
B	g	B027g1	2.5	1	-2.4503e-16	2.75	ro	0.5		48.6187	5.44	86.8	4.87	13.1405	46	8524.97	56.35	169.05	0	1127	0.05	20	4104.49	219	72.93	70.83	75
B	s	B027s1	1.5	1	-2.4503e-16	13.5			7	22.5149	6.1	586	5.34	9.80309	178.427	11509.3	56.35	169.05	0	1127	0.05	20	4104.49	224	84.34	36.72	25
B	s	B027s2	2.5	0.707107	-0.707107	2.75			5	42.6538	5.72	378	4.1	9.4908	184.547	111426	56.35	169.05	0	1127	0.05	20	4104.49	229	89.65	16.67	5
B	s	B027s3	2.5	-1.83772e-16	-1	1			5	41.1022	6.06	336	5.5	9.85	154.618	108651	56.35	169.05	0	1127	0.05	20	4104.49	227	85.7	22.57	5
B	g	B032g1	2.5	-1	1.22515e-16	1	ro	0.5		35.8463	4.55	157.1	5	12.9308	81.6733	113597	6546	8182.5	0	32730	0.05	65	1280.26	223	63.44	101	100
B	g	B032g2	7	-0.707107	0.707107	1	ro	0.5		26.6341	4.52	130.2	6.31	13.3619	91.6335	5019.8	6546	8182.5	0	32730	0.05	65	1280.26	247	73.33	47.66	95
B	g	B032g3	5	1	-2.4503e-16	2.75	ro	0.5		30.6778	4.22	166.3	3	13.4504	76.3889	16763.8	6546	8182.5	0	32730	0.05	65	1280.26	310	79.42	101	100
B	s	B032s1	2.5	1	-2.4503e-16	13.5			3	18.8835	6.96	554	2.69	9.44892	231.781	1023.09	6546	8182.5	0	32730	0.05	65	1280.26	143	88.82	34.38	85
B	s	B032s2	3	-0.707107	-0.707107	2.75			4	14.2073	5.6	226	3.78	10.6986	97.561	116250	6546	8182.5	0	32730	0.05	65	1280.26	180	74.4	51.39	20
B	s	B032s3	2.5	6.12574e-17	1	13.5			3	9.65161	7.41	248	2.05	11.6527	155.137	209520	6546	8182.5	0	32730	0.05	65	1280.26	310	85.21	32.76	5
B	g	B048g1	3	0.707107	-0.707107	6.25	ro	0.5		65.8333	4.22	75.6	4	14.7709	59.0981	2962.59	732.9	1099.35	0	7329	0.05	50	1919.36	309	75.12	101	100
B	g	B048g2	4	-1	1.22515e-16	6.25	ro	0.5		64.6939	4.05	106.1	4.5	12.374	65.8157	77237.2	732.9	1099.35	0	7329	0.05	50	1919.36	296	73.08	101	95
B	g	B048g3	3	-0.707107	0.707107	6.25	ro	0.5		64.5833	4.4	85.8	3	13.6835	70.5154	2832.28	732.9	1099.35	0	7329	0.05	50	1919.36	284	58.53	101	85
B	s	B048s1	2	0.707107	0.707107	13.5	ro		8	16	6.58	260	5.2	12.1581	151.832	2841.8	732.9	1099.35	0	7329	0.05	50	1919.36	281	84.02	36.66	30
B	s	B048s2	2	1	-2.4503e-16	22.5	ro		9	25	4.86	212	5.88	10.902	84.2753	77885.6	732.9	1099.35	0	7329	0.05	50	1919.36	265	90.22	37.26	15
B	s	B048s3	3	6.12574e-17	1	6.25	ro		11	26.5487	5.08	331	6.1	11.547	144.231	77885.6	732.9	1099.35	0	7329	0.05	50	1919.36	274	94.06	41.04	20
B	g	B051g1	2.5	-0.707107	0.707107	13.5	ro	0.5		54.7841	5.45	66.3	5.76	13.2577	31.25	26285.1	798.4	798.4	0	15968	0.65	25	30259	195	53.79	59.25	100
B	g	B051g2	4	1	-2.4503e-16	1	ro	0.5		27.1025	4.44	71	5	18.264	34.8039	201.909	798.4	798.4	0	15968	0.65	25	30259	153	39.69	101	100
B	g	B051g3	2	0.707107	-0.707107	1	ro	0.5		52.8846	6.34	161.5	4.29	13.6684	51.0913	682.153	798.4	798.4	0	15968	0.65	25	30259	144	29.96	68.96	100
B	s	B051s1	3.5	0.707107	0.707107	6.25			4	55.0464	6.22	228	2.55	10.8796	70.374	43105.1	798.4	798.4	0	15968	0.65	25	30259	143	89.61	33.85	5
B	s	B051s2	2.5	0.707107	-0.707107	58			3	40.8015	6	435	2.96	10.6197	117.47	38146	798.4	798.4	0	15968	0.65	25	30259	132	72.48	64.73	10
B	s	B051s3	3	6.12574e-17	1	2.75			8	56.5571	5.9	319	6.82	10.9499	119.96	116854	798.4	798.4	0	15968	0.65	25	30259	156	85.74	48.44	10
B	g	B068g1	10	6.12574e-17	1	22.5	ro	0.5		5.91398	4.07	97.6	3	12.4376	36.8967	44127.6	11130.6	2782.65	0	55653	0.4	25	22.9039	530	86.08	75.28	100
B	g	B068g2	20	1	-2.4503e-16	2.75	ro	0.5		10.2564	4.94	69.2	3.13	11.4466	29.4464	46297.7	11130.6	2782.65	0	55653	0.4	25	22.9039	592	89.47	42.32	95
B	g	B068g3	15	1	-2.4503e-16	13.5	ro	0.5		7.20339	4.09	83.8	3	12.965	57.3529	5973.11	11130.6	2782.65	0	55653	0.4	25	22.9039	550	86.38	54.17	100
B	s	B068s1	1	-0.707107	-0.707107	2.75	ro		6	16.1049	5.84	99.3	4.88	9.8243	49.7413	90524.9	11130.6	2782.65	0	55653	0.4	25	22.9039	724	85.02	26.56	10
B	s	B068s2	3	0.707107	0.707107	22.5	ro		6	44.3299	5.2	320	6.11	11.559	113.867	4663.67	11130.6	2782.65	0	55653	0.4	25	22.9039	470	91.87	46.53	5
B	s	B068s3	1.5	1	-2.4503e-16	31.5	ro		6	34.5679	4.47	184.8	5.86	13.2237	101.02	4663.67	11130.6	2782.65	0	55653	0.4	25	22.9039	470	87.12	37.5	10
B	s	B072s1	1.5	-1.83772e-16	-1	13.5			4	2.85714	4.6	494	5.71	10.5758	134.881	563.637	0	121.6	0	608	0.01	20	7165.18	175	67.49	57.29	5
B	s	B072s2	1	0.707107	-0.707107	13.5			6	9.20443	6.33	5130	6.38	10.6334	102.41	563.637	0	121.6	0	608	0.01	20	7165.18	172	82.33	42.81	20
B	s	B072s3	1	1	-2.4503e-16	13.5			3	13.5547	6.28	1758	5.54	8.06292	279.528	1981.81	0	121.6	0	608	0.01	20	7165.18	170	91.38	21.35	10
B	s	B077s1	1	-1	1.22515e-16	13.5	ro		16	8.77193	7.23	285	4.23	10.0398	1236.03	5488.86	0	920.85	0	2631	0.4	40	19.7504	580	88.78	25.72	25
B	s	B077s2	1	6.12574e-17	1	13.5	ro		6	12.9496	7.05	906	3.73	12.6197	489.492	12921	0	920.85	0	2631	0.4	40	19.7504	561	91.04	26.85	25
B	s	B077s3	1	1	-2.4503e-16	13.5	ro		8	10	5.8	276	3.56	11.7	188.52	12074.5	0	920.85	0	2631	0.4	40	19.7504	579	89.26	28.85	20
B	s	B088s1	2	1	-2.4503e-16	22.5	ro		10	7.87037	6.22	190.8	3.4	11.2354	106.277	2749.09	0	292.8	0	1952	0.05	60	79779.4	56	81.63	19.79	25
B	s	B088s2	1	0.707107	-0.707107	6.25	ro		5	21.8182	6.05	463	4.56	9.65151	145.442	2768.17	0	292.8	0	1952	0.05	60	79779.4	56	82.22	27.5	10
B	s	B088s3	3	-1.83772e-16	-1	13.5	ro		7	24.3902	5.12	122.5	3.03	11.4886	99.7367	152702	0	292.8	0	1952	0.05	60	79779.4	85	90.79	25.52	10
B	g	B093g1	18	-1.83772e-16	-1	2.75	sn	2		22.449	5.1	43.9	4.59	13.8826	96.9107	6713.38	52954	10590.8	0	211816	0.55	25	45.5976	854	50.52	47.39	100
B	g	B093g2	4	-1.83772e-16	-1	1	sn	2		5.06608	4.82	25.6	3.88	15.0321	6.05571	254.311	52954	10590.8	0	211816	0.55	25	45.5976	801	77.46	44.2	100
B	g	B093g3	7	-0.707107	-0.707107	2.75	sn	2		26.6055	4.76	28.2	4	17.2666	13.911	40464.5	52954	10590.8	0	211816	0.55	25	45.5976	1027	53.93	77.27	100
B	s	B093s1	1.5	1	-2.4503e-16	6.25	ro		5	26.087	5.32	179.5	6.43	9.99503	79.6371	122045	52954	10590.8	0	211816	0.55	25	45.5976	723	80.23	25.31	20
B	s	B093s2	2	-1.83772e-16	-1	13.5	ro		8	35.5072	5	269	5.25	11.4206	116.85	14322.7	52954	10590.8	0	211816	0.55	25	45.5976	734	81.05	31.41	15
B	s	B093s3	1.5	-0.707107	0.707107	22.5	ro		4	21.4286	6.19	347	5.78	9.29289	116.441	14714.2	52954	10590.8	0	211816	0.55	25	45.5976	766	81.28	32.99	20
B	s	B102s1	1.5	-1	1.22515e-16	58			4	5.86565	6.35	574	6.4	11.2658	102	300613	0	261.45	0	5229	0.35	10	47494.1	128	80.23	56.77	5
B	s	B102s2	2	-1	1.22515e-16	6.25			5	4.11233	5.87	222	5.33	11.1038	93.6255	411302	0	261.45	0	5229	0.35	10	47494.1	122	85.87	40.97	10
B	s	B102s3	1.5	-1	1.22515e-16	6.25			4	8.39611	6.63	429	6.93	10.461	91.5354	411302	0	261.45	0	5229	0.35	10	47494.1	120	85.04	48.44	15
B	s	B103s1	2	-1.83772e-16	-1	13.5	ro		15	33.3333	6.19	488	5.55	10.0902	132.44	399164	0	110.35	0	2207	0	35	2637.57	292	89.01	16.15	5
B	s	B103s2	1	1	-2.4503e-16	6.25	ro		6	62.5	6.37	1170	6.86	12.2853	93.1585	209941	0	110.35	0	2207	0	35	2637.57	264	86.01	26.99	15
B	s	B103s3	0.5	-0.707107	-0.707107	2.75	ro		7	46.4286	6.46	1210	7	11.7244	137.298	415714	0	110.35	0	2207	0	35	2637.57	275	82.93	101	15
B	g	B111g1	3	1	-2.4503e-16	6.25	ro	0.5		40.724	4.65	106.5	4	11.92	52.104	90218.3	963.9	481.95	1927.8	9639	0.4	6	16200.5	159	65.02	101	100
B	g	B111g2	2	6.12574e-17	1	1	ro	0.5		26.7606	4.51	162.4	3.33	11.6286	30.0285	90218.3	963.9	481.95	1927.8	9639	0.4	6	16200.5	145	63.76	77.11	100
B	g	B111g3	3	6.12574e-17	1	1	ro	0.5		19.3416	4.49	134.4	4	13.7595	46.5745	154745	963.9	481.95	1927.8	9639	0.4	6	16200.5	162	43.93	60.41	90
B	s	B111s1	1	-0.707107	0.707107	6.25	ro		4	46.6667	5.76	215	5.69	10.6376	70.4017	90218.3	963.9	481.95	1927.8	9639	0.4	6	16200.5	140	80.38	51.04	20
B	s	B111s2	1	-0.707107	0.707107	6.25	ro		9	25.3165	5.96	1732	6.49	10.8015	23.8663	90218.3	963.9	481.95	1927.8	9639	0.4	6	16200.5	129	81.95	37.66	35
B	s	B111s3	1	6.12574e-17	1	6.25	ro		8	26.8199	6.3	109	5.87	11.7825	29.3008	90218.3	963.9	481.95	1927.8	9639	0.4	6	16200.5	128	78.43	49.23	30
B	g	B137g1	2	1	-2.4503e-16	1	sn	2		14.1869	4.99	55.3	6	14.0474	20.7574	4688.75	1918.2	959.1	0	19182	0.3	5	169434	118	66.47	101	85
B	g	B137g2	1	1	-2.4503e-16	2.75	sn	4		11.3208	5.25	97.4	4.33	12.9136	71.8961	4486.35	1918.2	959.1	0	19182	0.3	5	169434	79	71.47	79.83	65
B	g	B137g3	1	1	-2.4503e-16	1	sn	4		13.5417	4.97	78.4	6.5	12.229	37.5346	2970.77	1918.2	959.1	0	19182	0.3	5	169434	65	75.09	101	85
B	s	B137s1	2	-1.83772e-16	-1	6.25	sn		6	41.8685	6.04	656	5.09	9.60588	62.6492	468052	1918.2	959.1	0	19182	0.3	5	169434	176	91.63	39.86	25
B	s	B137s2	1	-0.707107	0.707107	6.25	sn		7	33.5443	5.49	1207	5.22	10.7342	66.1588	468052	1918.2	959.1	0	19182	0.3	5	169434	190	90.65	35.34	15
B	s	B137s3	1	-1	1.22515e-16	6.25	sn		6	42.6829	6.22	248	5	10.487	35.8124	569968	1918.2	959.1	0	19182	0.3	5	169434	188	91.66	27.23	30
B	g	B144g1	4	0.707107	-0.707107	2.75	sn	4		11.238	5.55	71.5	4.36	14.2937	53.7849	22802.8	25511.4	5102.28	0	170076	0.4	26	2114.93	564	51.21	59.64	95
B	g	B144g2	2.5	-0.707107	0.707107	6.25	ro	0.5		19.0134	5.14	99.3	2.69	12.6751	39.9798	160.845	25511.4	5102.28	0	170076	0.4	26	2114.93	539	79.16	44.57	70
B	g	B144g3	1.5	6.12574e-17	1	2.75	ro	0.5		77.9443	4.92	158.7	3.32	13.2399	61.5	187874	25511.4	5102.28	0	170076	0.4	26	2114.93	735	57.34	51.83	95
B	s	B144s1	2	-1	1.22515e-16	6.25			4	21.2433	6.55	375	5	9.90548	115	889570	25511.4	5102.28	0	170076	0.4	26	2114.93	990	87.88	35.27	10
B	s	B144s2	2	-1.83772e-16	-1	6.25			5	23.1108	5.42	210	3.6	11.4849	69.2771	378449	25511.4	5102.28	0	170076	0.4	26	2114.93	442	75.98	38.07	5
B	s	B144s3	2	-0.707107	0.707107	2.75			4	28.219	5.39	676	4.7	9.3769	160.786	260090	25511.4	5102.28	0	170076	0.4	26	2114.93	628	87.04	38.9	25
B	g	B156g1	2	-0.707107	0.707107	1	sn	2		21.2766	4.59	46.4	4	14.6989	43.2086	12054.2	17795.8	711.83	0	71183	0.25	11	55.3288	1697	54.18	47.92	100
B	g	B156g2	7	-1.83772e-16	-1	2.75	ro	0.5		33.1169	5.09	46.9	3.64	15.2355	39	33571	17795.8	711.83	0	71183	0.25	11	55.3288	1540	61.4	38.71	100
B	g	B156g3	3	1	-2.4503e-16	2.75	sn	2		16.3043	5.04	40.6	3.24	11.6016	40.1929	2819.54	17795.8	711.83	0	71183	0.25	11	55.3288	1637	65.01	42.99	100
B	s	B156s1	3	6.12574e-17	1	6.25	ro		7	10.596	4.74	181.4	5.33	12.8302	129.637	31497.3	17795.8	711.83	0	71183	0.25	11	55.3288	1304	94.97	11.61	45
B	s	B156s2	1	-0.707107	-0.707107	13.5	ro		6	45.8647	5.28	228	4.4	12.0923	150.769	1102.82	17795.8	711.83	0	71183	0.25	11	55.3288	1299	84.89	23.75	15
B	s	B156s3	2	0.707107	-0.707107	22.5	ro		10	17.1875	4.71	141.9	3.36	12.4396	72.7147	1102.82	17795.8	711.83	0	71183	0.25	11	55.3288	1308	87.23	10.76	15
B	g	B162g1	3	6.12574e-17	1	1	sn	2		9.05172	4.69	49.4	4.68	13.1168	22.5	2931.22	5844.45	1948.15	0	38963	0.2	30	57.0757	1527	76.46	62.01	100
B	g	B162g2	3	1	-2.4503e-16	1	ro	0.5		30.1887	4.34	109	7.44	12.2375	38.4009	4660.97	5844.45	1948.15	0	38963	0.2	30	57.0757	1493	65.56	54.03	100
B	g	B162g3	3	-0.707107	0.707107	2.75	ro	0.5		27.7311	4.19	191.7	3.12	12.1243	81.4269	235968	5844.45	1948.15	0	38963	0.2	30	57.0757	1621	69.3	61.57	100
B	s	B162s1	1	-1.83772e-16	-1	6.25	ro		7	29.3103	6.66	269	5.59	9.70874	95.147	916590	5844.45	1948.15	0	38963	0.2	30	57.0757	1464	89.15	19.08	20
B	s	B162s2	1	-0.707107	-0.707107	6.25	ro		4	26.0163	6.29	475	6	10.9238	121	995424	5844.45	1948.15	0	38963	0.2	30	57.0757	1587	78.89	40.94	10
B	s	B162s3	1	-0.707107	0.707107	6.25	ro		8	20.4545	5.91	333	5.43	10.4224	103.879	224778	5844.45	1948.15	0	38963	0.2	30	57.0757	1634	76.62	18.64	25
B	g	B165g2	4	1	-2.4503e-16	6.25	ro	0.5		18.5629	3.97	145.2	3	12.768	54.8246	257622	3710.1	618.35	0	12367	0.02	30	154.178	1659	81.13	101	100
B	g	B165g3	5	0.707107	-0.707107	2.75	ro	0.5		20.1058	5.24	116.4	3.6	12.5972	48.5726	2197.36	3710.1	618.35	0	12367	0.02	30	154.178	1648	86.36	101	95
B	s	B165s1	1.5	1	-2.4503e-16	13.5	ro		9	14.0845	6.17	312	4.74	11.3545	180.428	4787.14	3710.1	618.35	0	12367	0.02	30	154.178	1601	67.07	26.88	30
B	s	B165s2	1	0.707107	-0.707107	13.5	ro		5	22.1311	5.31	506	7.18	11.1334	121.514	822325	3710.1	618.35	0	12367	0.02	30	154.178	1697	78.49	35.16	10
B	s	B165s3	1	0.707107	-0.707107	6.25	ro		19	13.7615	5.3	227	4.97	10.5308	81.9017	822325	3710.1	618.35	0	12367	0.02	30	154.178	1699	70.52	42.19	20
B	g	B166g1	3	-0.707107	0.707107	2.75	ro	0.5		17.2035	4.75	328	4.5	17.3624	142.713	378153	5349.54	8915.9	0	178318	0.8	7	1823.19	498	53.2	101	98
B	g	B166g2	4	0.707107	-0.707107	2.75	sn	2		3.39439	5.15	82.8	3.6	14.0055	60.2227	6318.66	5349.54	8915.9	0	178318	0.8	7	1823.19	322	66.99	54.75	100
B	g	B166g3	2	0.707107	-0.707107	6.25	sn	2		5.62958	5.1	57.6	4	14.8456	46.4427	6318.66	5349.54	8915.9	0	178318	0.8	7	1823.19	331	60.11	51.15	100
B	s	B166s1	1	6.12574e-17	1	2.75			4	44.2688	6.74	426	7.08	11.5561	120.968	351734	5349.54	8915.9	0	178318	0.8	7	1823.19	238	70.02	38.64	15
B	s	B166s2	1	-0.707107	0.707107	6.25			4	14.4851	6.08	4670	7.37	13.085	63.5081	647156	5349.54	8915.9	0	178318	0.8	7	1823.19	275	83.16	31.88	15
B	s	B166s3	2	1	-2.4503e-16	13.5			8	18.7552	5.82	920	4.23	9.8912	141.26	656179	5349.54	8915.9	0	178318	0.8	7	1823.19	357	84.69	32.45	10
B	s	B171s1	1	0.707107	-0.707107	6.25			8	11.0855	6.8	2140	6.71	10.4261	135.628	386732	0	1204.35	0	3441	0	40	26.547	589	91.36	39.17	15
B	s	B171s2	2	-1.83772e-16	-1	13.5			4	10.8782	6.28	1061	5.8	10.7486	116	1.17246e+06	0	1204.35	0	3441	0	40	26.547	610	91	35.71	5
B	s	B171s3	1	-0.707107	0.707107	6.25			7	7.92222	7	242	6.48	10.8328	56.6327	1.09457e+06	0	1204.35	0	3441	0	40	26.547	586	83.76	27.76	25
B	s	B193s1	1	1	-2.4503e-16	6.25	ro		3	34.0136	5.6	860	3.52	10.1648	252.197	14973	0	994.8	0	3316	0	35	25.6186	1938	90.83	29.38	20
B	s	B193s2	2	-1.83772e-16	-1	13.5	ro		5	14.8649	6.93	265	2.08	12.2551	313.239	498.023	0	994.8	0	3316	0	35	25.6186	1892	92.14	42.9	45
B	s	B193s3	1	6.12574e-17	1	6.25	ro		4	38.4298	6.62	379	4.57	8.36648	227.043	20045.5	0	994.8	0	3316	0	35	25.6186	1904	92.24	27.47	20
B	g	B194g1	4	1	-2.4503e-16	6.25	ro	0.5		11.3206	4.53	132.5	2.95	13.3333	150.602	15775.6	39676.5	39676.5	0	132255	0.02	50	1.44398	1021	86.93	60.3	100
B	g	B194g2	2.5	6.12574e-17	1	2.75	ro	0.5		11.2171	4.5	217	3.5	12.9158	82.5099	31907.6	39676.5	39676.5	0	132255	0.02	50	1.44398	1090	83.88	51.56	85
B	g	B194g3	4	1	-2.4503e-16	1	ro	0.5		7.96965	4.47	92.8	3.08	15.0326	53.2869	82306.5	39676.5	39676.5	0	132255	0.02	50	1.44398	962	85.4	60.29	95
B	s	B194s1	1.5	1	-2.4503e-16	6.25			4	24.4025	4.79	741	3.97	9.33099	167.829	50125.8	39676.5	39676.5	0	132255	0.02	50	1.44398	923	94.14	13.62	20
B	s	B194s2	1.5	6.12574e-17	1	2.75			4	38.4136	6.3	432	4.86	9.16788	201.305	821899	39676.5	39676.5	0	132255	0.02	50	1.44398	1347	95.5	43.75	5
B	s	B194s3	1.5	0.707107	0.707107	6.25			4	34.3009	6.47	183.5	6.83	10.0177	103.414	334717	39676.5	39676.5	0	132255	0.02	50	1.44398	964	90.4	36.46	10
B	g	B203g1	3	-0.707107	-0.707107	2.75	sn	2		6.95444	5.59	45.9	4.07	11.6584	148.441	95451	33466.8	6693.35	0	133867	0.2	35	16.7751	1546	82.39	12.55	100
B	g	B203g2	3	0.707107	-0.707107	6.25	sn	4		3.75723	5.25	48.8	3.8	11.7737	31.25	1779.3	33466.8	6693.35	0	133867	0.2	35	16.7751	1315	64.4	41.14	95
B	g	B203g3	4	-1.83772e-16	-1	6.25	sn	4		8.78553	5.54	42	3.49	10.4888	44.77	1960.19	33466.8	6693.35	0	133867	0.2	35	16.7751	1347	74.11	22.78	95
B	s	B203s1	1	6.12574e-17	1	6.25	ro		5	18.3908	5.84	196.7	3.5	10.7515	76.2678	16819.7	33466.8	6693.35	0	133867	0.2	35	16.7751	1385	89.16	43.47	5
B	s	B203s2	3	1	-2.4503e-16	13.5	ro		6	18.2796	5.25	365	4.8	10.9216	96.1924	54140.6	33466.8	6693.35	0	133867	0.2	35	16.7751	1110	89.06	12.5	5
B	s	B203s3	1.5	-1.83772e-16	-1	2.75	ro		5	23.7288	5.4	87.2	5.13	10.31	40.2091	15177.3	33466.8	6693.35	0	133867	0.2	35	16.7751	1505	87.25	9.91	25
B	g	B204g1	8	0.707107	-0.707107	2.75	ro	0.5		26.7799	5.71	188.9	6.41	10.2229	197.077	837389	52698.2	10539.6	0	210793	0.45	15	15.0526	1065	85.39	16.84	55
B	g	B204g2	7	0.707107	0.707107	13.5	sn	4		3.61941	5.3	99.3	4.11	13.2421	124.496	52096.5	52698.2	10539.6	0	210793	0.45	15	15.0526	842	82.81	77.69	100
B	g	B204g3	2	1	-2.4503e-16	2.75	ro	0.5		24.3955	4.73	66.8	3.5	13.5651	31.25	52213	52698.2	10539.6	0	210793	0.45	15	15.0526	731	72.65	56.7	100
B	s	B204s1	1.5	0.707107	0.707107	6.25			3	33.2018	5.68	647	3.63	10.1757	163.69	57370.5	52698.2	10539.6	0	210793	0.45	15	15.0526	796	90.4	17.01	5
B	s	B204s2	1.5	-1	1.22515e-16	2.75			2	42.0869	5.81	325	5.63	10.6481	134.577	980785	52698.2	10539.6	0	210793	0.45	15	15.0526	1115	86.53	40.1	5
B	s	B204s3	2	0.707107	-0.707107	6.25			4	55.9163	6.79	193.6	5.13	10.78	129.941	470115	52698.2	10539.6	0	210793	0.45	15	15.0526	764	86.7	29.95	5
B	s	B212s1	1	6.12574e-17	1	6.25	ro		7	27.4074	5.96	553	4.73	10.2861	120.259	5265.39	0	1608	0	2680	0.02	65	36.8682	1641	93.3	39.18	25
B	s	B212s2	1	-1.83772e-16	-1	2.75	ro		6	26.9504	5.7	316	5	10.3407	92.5926	450592	0	1608	0	2680	0.02	65	36.8682	1645	90.58	25.24	15
B	s	B212s3	2	0.707107	-0.707107	2.75	ro		7	27.381	7.5	495	5.7	10.5851	211.51	451244	0	1608	0	2680	0.02	65	36.8682	1621	90.78	25.89	10
B	g	B222g1	8	0.707107	0.707107	6.25	ro	0.5		58.2067	4.54	127.5	6.31	14.1465	75.7114	154790	15708.2	2618.04	0	130902	0.75	7	50.6935	1732	49.72	43.97	100
B	g	B222g2	7	-0.707107	-0.707107	2.75	sn	2		33.6599	6.24	176	4.43	15.6433	144.193	2750.83	15708.2	2618.04	0	130902	0.75	7	50.6935	1627	50.59	78.51	75
B	g	B222g3	6	-0.707107	-0.707107	6.25	ro	0.5		19.1016	4.73	256	2.31	10.2887	45.8167	3430.86	15708.2	2618.04	0	130902	0.75	7	50.6935	1693	84.14	60.55	100
B	s	B222s1	2.5	0.707107	0.707107	6.25			5	48.9596	5.51	407	5.57	10.8393	92.3695	11431	15708.2	2618.04	0	130902	0.75	7	50.6935	1740	89.44	55.56	5
B	s	B222s2	5.5	0.707107	0.707107	2.75			5	32.0444	6.6	507	5.4	9.4456	139.17	653959	15708.2	2618.04	0	130902	0.75	7	50.6935	1690	93.38	46.88	10
B	s	B222s3	1	-0.707107	-0.707107	13.5			4	30.497	6.7	544	6.18	10.6588	93.5039	64975.9	15708.2	2618.04	0	130902	0.75	7	50.6935	1546	79.33	24.55	5
B	g	B223g1	4	0.707107	0.707107	2.75	ro	0.5		0.886767	4.5	140.1	5	11.4734	82.1573	4980.51	2119.6	3179.4	0	21196	0.3	40	280.669	1471	68.61	46.21	100
B	g	B223g2	2.5	6.12574e-17	1	6.25	ro	0.5		4.42749	4.36	95.9	4	13.354	48.583	5218.27	2119.6	3179.4	0	21196	0.3	40	280.669	1529	59.07	101	100
B	s	B223s1	1.5	-0.707107	0.707107	6.25			4	39.5852	6.25	406	5.56	10.7013	131.073	439168	2119.6	3179.4	0	21196	0.3	40	280.669	1386	87.64	43.63	25
B	s	B223s2	1	0.707107	-0.707107	6.25			6	13.8949	6.73	426	5.95	9.96801	116.534	310072	2119.6	3179.4	0	21196	0.3	40	280.669	1426	83.1	30.51	20
B	s	B223s3	2.5	1	-2.4503e-16	2.75			7	11.8899	5.99	271	5.33	10.1459	143.281	589327	2119.6	3179.4	0	21196	0.3	40	280.669	1530	87.95	33.75	10
B	s	B241s1	2	-0.707107	0.707107	2.75			7	28.8763	5.69	1231	5.87	8.94766	242.5	110528	0	2638.8	0	4398	0	60	4.99839	816	95.87	25.59	10
B	s	B241s2	1.5	6.12574e-17	1	2.75			4	25.5849	5.11	1881	2.67	8.37892	250.992	8224.77	0	2638.8	0	4398	0	60	4.99839	821	95.85	101	20
B	s	B241s3	1	0.707107	-0.707107	6.25			5	19.4334	6.03	703	4.56	9.54607	220.238	8059.39	0	2638.8	0	4398	0	60	4.99839	822	94.91	16.67	15
B	g	B243g1	4	-1	1.22515e-16	2.75	ro	0.5		15.8333	4.1	157.1	5	13.2753	82.9337	65036.4	3988.95	3988.95	0	79779	0.7	15	8.55501	697	66.71	80.1	90
B	g	B243g2	4	0.707107	0.707107	1	sn	4		16.6102	4.68	54	3.8	12.7441	21.164	2316.91	3988.95	3988.95	0	79779	0.7	15	8.55501	824	57.41	75.87	100
B	g	B243g3	2	6.12574e-17	1	2.75	ro	0.5		28.0576	4.1	159.3	3	11.1271	72.2244	2334.38	3988.95	3988.95	0	79779	0.7	15	8.55501	880	67.07	40.09	100
B	s	B243s1	1	0.707107	-0.707107	13.5	ro		8	14.876	5.75	268	5.48	10.428	88.0422	131704	3988.95	3988.95	0	79779	0.7	15	8.55501	1054	91.32	11.25	15
B	s	B243s2	2	0.707107	-0.707107	13.5	ro		7	28.481	5.02	203	5.29	11.9386	90.415	277993	3988.95	3988.95	0	79779	0.7	15	8.55501	1038	84.51	28.71	20
B	s	B243s3	1	-0.707107	-0.707107	6.25	ro		4	25.2525	6.42	388	4.86	12.9696	39.3701	277993	3988.95	3988.95	0	79779	0.7	15	8.55501	1031	87.99	27.23	5
B	g	B250g1	3	-1.83772e-16	-1	2.75	sn	2		22.2832	5.1	103.9	5.41	15.0838	103.061	8332.92	84066.6	9007.14	0	300238	0.65	22	20.038	641	69.07	62.85	70
B	g	B250g2	10	0.707107	0.707107	1	ro	0.5		5.07975	6.26	72	3.08	13.8914	52.5794	299241	84066.6	9007.14	0	300238	0.65	22	20.038	754	89.42	59.77	95
B	g	B250g3	9	-0.707107	-0.707107	2.75	sn	4		9.39889	6.25	79.5	4.21	14.372	60.5159	2601.08	84066.6	9007.14	0	300238	0.65	22	20.038	865	79.25	55.81	70
B	s	B250s1	2.5	-1.83772e-16	-1	13.5			3	36.5648	6.06	1848	5.5	8.72126	209.008	180577	84066.6	9007.14	0	300238	0.65	22	20.038	323	93.29	101	25
B	s	B250s2	3	-1	1.22515e-16	6.25			3	31.7731	6.83	1990	6	11.5969	181.402	1.05568e+06	84066.6	9007.14	0	300238	0.65	22	20.038	807	81.39	29.69	5
B	s	B250s3	1.5	6.12574e-17	1	6.25			4	32.9779	7.07	2130	7.1	12.4395	184.451	470524	84066.6	9007.14	0	300238	0.65	22	20.038	962	79.78	36.2	10
B	s	B999s1	4	-0.707107	-0.707107	13.5			7	36.7519	5.72	540	5.81	9.92624	183.267	337170	0	2788	0	3485	0	100	295.256	1358	91.17	34.72	15
B	s	B999s2	5	1	-2.4503e-16	6.25			5	22.5274	5.4	950	5.14	9.76487	181.102	2871.64	0	2788	0	3485	0	100	295.256	1334	95.32	26.34	10
B	s	B999s3	1.5	1	-2.4503e-16	6.25			10	57.7241	5.94	1073	6.6	9.6232	169.859	10081.6	0	2788	0	3485	0	100	295.256	1299	94.14	18.75	5
S	c	S344c1	2.5	6.12574e-17	1	6.25	sn	7.5		6.94981	5.2	68.7	4.86	20.1407	9.95223	748.385	0	335.95	21836.8	33595	0.9	11	126.555	393	21.4	52.76	100
S	c	S344c2	7	-1	1.22515e-16	6.25	ro	0.5		41.9619	4.25	89.5	4.3	32.8918	8.47289	43762.4	0	335.95	21836.8	33595	0.9	11	126.555	526	32.89	78.65	95
S	c	S344c3	3	0.707107	0.707107	2.75	ro	0.5		46.4646	3.97	124.1	5	27.9343	16.4277	1270.97	0	335.95	21836.8	33595	0.9	11	126.555	456	27.92	101	100
S	s	S344s1	1.5	0.707107	0.707107	13.5	ro		5	38.5787	5.43	195.3	7	13.9204	81.24	11060.8	0	335.95	21836.8	33595	0.9	11	126.555	415	65.4	101	5
S	s	S344s2	1	1	-2.4503e-16	6.25	ro		5	30.0493	6.15	549	5.8	11.8763	77.1852	16204.1	0	335.95	21836.8	33595	0.9	11	126.555	445	68.84	28.13	5
S	s	S344s3	2.5	-1.83772e-16	-1	22.5	ro		10	47.1698	5.02	221	8	13.1053	109.406	50656.1	0	335.95	21836.8	33595	0.9	11	126.555	463	65.19	101	5
S	c	S412c1	10	6.12574e-17	1	2.75	ro	0.5		49.505	3.88	327	4.56	29.0925	108.135	5069.49	0	370.08	29606.4	37008	0.95	11	2075.5	186	25.3	101	100
S	c	S412c2	11	-1.83772e-16	-1	2.75	ro	0.5		42.7907	4.28	168.8	4	25.5637	23.9044	9793.47	0	370.08	29606.4	37008	0.95	11	2075.5	138	25.35	101	100
S	c	S412c3	7	-1	1.22515e-16	13.5	sn	2		46.9194	4.44	135.5	4.81	26.7451	25.6917	1139.54	0	370.08	29606.4	37008	0.95	11	2075.5	86	15.57	101	100
S	s	S412s1	2	1	-2.4503e-16	2.75	ro		8	38.1944	5.03	247	5.6	14.6482	117.56	7942.88	0	370.08	29606.4	37008	0.95	11	2075.5	153	74.37	101	5
S	s	S412s2	2	0.707107	-0.707107	13.5	ro		5	56.6138	5.27	195.2	5.8	12.1759	87	10318.2	0	370.08	29606.4	37008	0.95	11	2075.5	145	73.27	101	5
S	s	S412s3	2	0.707107	-0.707107	22.5	ro		6	39.7959	3.96	341	5	15.52	89.7817	10318.2	0	370.08	29606.4	37008	0.95	11	2075.5	125	71.4	101	10
S	c	S426c1	5	-1.83772e-16	-1	6.25	ro	0.5		18.9873	3.97	276	4.67	23.6977	90.8909	1661.69	0	484.99	38799.2	48499	0.9	6	88.4858	596	25.33	101	100
S	c	S426c2	3	-1	1.22515e-16	6.25	ro	0.5		17.0543	3.64	161.2	4.2	29.3547	53.3932	2270.18	0	484.99	38799.2	48499	0.9	6	88.4858	611	34.64	101	100
S	c	S426c3	3	0.707107	0.707107	13.5	sn	2		24.2038	3.98	211	7.06	21.4895	63.745	121.84	0	484.99	38799.2	48499	0.9	6	88.4858	642	21.24	101	100
S	s	S426s1	2	1	-2.4503e-16	31.5	ro		5	47.9339	5.15	566	2	13.4671	144.155	9708.39	0	484.99	38799.2	48499	0.9	6	88.4858	626	71.01	101	5
S	s	S426s2	1.5	1	-2.4503e-16	31.5	ro		3	42.6667	5.13	258	6.17	13.1994	120.04	9708.39	0	484.99	38799.2	48499	0.9	6	88.4858	628	62.07	101	10
S	s	S426s3	1	-1	1.22515e-16	31.5	ro		7	43.9189	4.74	666	6.9	13.4157	86.4283	2270.18	0	484.99	38799.2	48499	0.9	6	88.4858	631	58.59	101	5
S	c	S439c1	5	0.707107	0.707107	6.25	gl	2		8.60215	4.86	76.5	6.9	20.4892	16.3043	1789.42	3357.87	3357.87	184683	335787	0.8	6	68.3449	531	11.67	50.57	100
S	c	S439c2	7	1	-2.4503e-16	2.75	ro	0.5		23.6967	3.8	151.6	7.58	28.0542	54.5	639.534	3357.87	3357.87	184683	335787	0.8	6	68.3449	704	21.94	101	100
S	c	S439c3	6	0.707107	0.707107	1	gl	2		5.6701	5.37	76.2	5.71	20.7188	16.5	995.038	3357.87	3357.87	184683	335787	0.8	6	68.3449	740	13.76	50.78	100
S	s	S439s1	1.5	-1.83772e-16	-1	13.5	ro		12	22.6277	5.27	679	3.67	12.9441	133.858	1065.88	3357.87	3357.87	184683	335787	0.8	6	68.3449	452	68.29	25.74	15
S	s	S439s2	2.5	0.707107	-0.707107	22.5	ro		13	17.7606	5.01	413	5	13.9943	38	1465.69	3357.87	3357.87	184683	335787	0.8	6	68.3449	871	62.94	39.77	5
S	s	S439s3	2	-1	1.22515e-16	1	ro		15	12.6984	6.53	748	6.09	11.3258	11.9048	3519.99	3357.87	3357.87	184683	335787	0.8	6	68.3449	754	60.52	23.15	25
S	c	S459c1	4	-1	1.22515e-16	6.25	ro	0.5		29.2135	4.28	144.3	4.08	16.1801	45.3187	4496.61	0	535.9	4287.2	10718	0.8	15	267.721	477	29.96	66.67	100
S	c	S459c2	4	6.12574e-17	1	2.75	ro	0.5		29.6774	3.43	128.7	4	31.947	46	3461.4	0	535.9	4287.2	10718	0.8	15	267.721	517	29.6	101	95
S	c	S459c3	2	-0.707107	-0.707107	2.75	ro	0.5		37.5494	4.1	131.8	4.36	20.683	26.3944	4496.61	0	535.9	4287.2	10718	0.8	15	267.721	459	20.83	61.33	100
S	s	S459s1	2.5	0.707107	0.707107	6.25	ro		8	46.0938	5.28	342	3.71	12.6264	158	2151.35	0	535.9	4287.2	10718	0.8	15	267.721	474	85.18	30.4	20
S	s	S459s2	2	1	-2.4503e-16	6.25	ro		7	13.7255	7.25	310	6.33	13.5687	672.688	8304.22	0	535.9	4287.2	10718	0.8	15	267.721	539	88.11	27.08	5
S	s	S459s3	2	1	-2.4503e-16	13.5	ro		8	49.6454	5.29	282	6.61	13.8975	145.916	4751.94	0	535.9	4287.2	10718	0.8	15	267.721	429	79.46	35	10
S	s	S475s1	2	-0.707107	-0.707107	13.5	ro		6	21.0526	7.1	539	4.88	11.181	676.631	2840.27	0	250.8	0	456	0.1	85	209.805	226	85.83	101	10
S	s	S475s2	2	0.707107	0.707107	13.5	ro		7	12.6761	7.23	1056	3.41	12.0793	258.895	2840.27	0	250.8	0	456	0.1	85	209.805	229	82.83	26.92	20
S	s	S475s3	2	1	-2.4503e-16	6.25	ro		8	41	7.45	700	2.83	11.5399	460.954	2723.22	0	250.8	0	456	0.1	85	209.805	238	86.68	101	20
S	c	S551c1	5	1	-2.4503e-16	6.25	ro	0.5		24.4094	3.68	182.4	4.95	29.2918	44.1468	1364.34	0	683.23	54658.4	68323	0.9	6	151.669	389	18.42	101	100
S	c	S551c2	3	-0.707107	0.707107	2.75	sn	2		11.7857	5.07	68	6.23	21.8036	8.96414	4316.22	0	683.23	54658.4	68323	0.9	6	151.669	522	19.7	52.5	100
S	c	S551c3	6	1	-2.4503e-16	2.75	ro	0.5		28.5714	4.05	177.1	4.11	29.3398	33.5	1434	0	683.23	54658.4	68323	0.9	6	151.669	408	19.9	101	100
S	s	S551s1	1.5	1	-2.4503e-16	13.5	ro		8	16.875	7.38	356	2	12.5279	721.695	6804.11	0	683.23	54658.4	68323	0.9	6	151.669	409	77.45	101	5
S	s	S551s2	1.5	0.707107	0.707107	6.25	ro		7	35.2941	5.43	344	4.24	10.962	185.02	3646.51	0	683.23	54658.4	68323	0.9	6	151.669	340	67.37	30.73	20
S	s	S551s3	1.5	0.707107	-0.707107	13.5	ro		6	42.5926	6.83	457	6.33	11.4317	155.258	1633.97	0	683.23	54658.4	68323	0.9	6	151.669	370	62.66	28.13	35
S	c	S556c1	4	-0.707107	-0.707107	13.5	sn	2		26.8722	4.41	103.1	4.69	30.9915	12.9637	67700.2	0	86.68	4767.4	8668	0.7	31	28.6401	502	31.97	54.69	95
S	c	S556c2	4	-1	1.22515e-16	6.25	sn	2		24.8	4	152.7	4.17	27.4335	67.9294	45146.5	0	86.68	4767.4	8668	0.7	31	28.6401	491	22.41	101	100
S	c	S556c3	6	0.707107	0.707107	13.5	ro	0.5		41.3793	3.76	278	4.67	28.6173	110.06	2737.35	0	86.68	4767.4	8668	0.7	31	28.6401	460	32.27	101	100
S	s	S556s1	1	1	-2.4503e-16	22.5	ro		10	40.4624	7.13	603	3	11.1515	895.333	2681.7	0	86.68	4767.4	8668	0.7	31	28.6401	430	79.2	24.28	10
S	s	S556s2	2	0.707107	-0.707107	13.5	ro		10	28.3019	5.09	234	5	13.2596	175.82	36390.5	0	86.68	4767.4	8668	0.7	31	28.6401	439	81.8	34.38	5
S	s	S556s3	0.5	1	-2.4503e-16	6.25	ro		4	32.0652	5.68	1372	6.67	16.4745	143.982	2737.35	0	86.68	4767.4	8668	0.7	31	28.6401	447	50.28	41.67	5
S	s	S570s1	2	1	-2.4503e-16	6.25	ro		9	23.6559	7.08	214	5.5	14.0782	266.969	43303.7	0	890	0	3560	0.25	40	17.2552	186	93.46	42.5	10
S	s	S570s2	2	-1.83772e-16	-1	13.5	ro		5	17.0588	7	317	6	12.3769	174.779	45723.8	0	890	0	3560	0.25	40	17.2552	211	89.84	101	15
S	s	S570s3	1	-0.707107	-0.707107	6.25	ro		7	31.25	7.41	302	6.33	10.2867	195.437	32474.2	0	890	0	3560	0.25	40	17.2552	222	82.65	18.44	15
S	s	S585s1	2	-0.707107	-0.707107	6.25	ro		12	56.8905	6.11	121.6	6.48	11.4334	112.205	3431.64	0	452.8	0	1132	0.6	45	1128.22	87	68.47	18.75	20
S	s	S585s2	1.5	0.707107	-0.707107	6.25	ro		11	53.0259	5.97	1702	6.57	11.5737	203.869	2603.85	0	452.8	0	1132	0.6	45	1128.22	88	89.2	39.06	5
S	s	S585s3	2	0.707107	0.707107	6.25	ro		10	33.3333	6.43	245	5.33	20.5985	162.745	3801.22	0	452.8	0	1132	0.6	45	1128.22	102	83.46	45.63	10
S	c	S602c1	4	-1	1.22515e-16	6.25	ro	0.5		36.5079	3.65	163.7	4.5	27.9229	58.7649	7580.22	0	276.9	22152	27690	0.95	6	905.445	180	19.61	101	100
S	c	S602c2	6	-0.707107	0.707107	2.75	sn	2		12.8834	4	138.2	4.67	25.8172	41.6667	15769	0	276.9	22152	27690	0.95	6	905.445	146	20.19	101	100
S	c	S602c3	4	-0.707107	-0.707107	13.5	ro	0.5		33.1461	3.81	102.1	4.2	31.4303	45.9486	2186.84	0	276.9	22152	27690	0.95	6	905.445	167	25.28	101	100
S	s	S602s1	1.5	0.707107	0.707107	13.5	ro		6	29.1667	5.09	344	5.75	12.5269	176.205	16341.3	0	276.9	22152	27690	0.95	6	905.445	208	74.08	29.17	5
S	s	S602s2	2	0.707107	-0.707107	6.25	ro		7	28.4553	5.72	311	6.15	12.5519	177	8717.17	0	276.9	22152	27690	0.95	6	905.445	203	85.18	27.6	10
S	s	S602s3	1	-1.83772e-16	-1	6.25	ro		11	55.7576	5.07	3270	6	13.5222	103.346	2993.72	0	276.9	22152	27690	0.95	6	905.445	185	78.19	33.75	5
S	s	S619s1	1.5	-0.707107	-0.707107	13.5	ro		6	24.6377	5.35	325	6	9.68642	142.73	2007.48	0	1004.9	0	10049	0.4	40	213.033	258	80.18	45.56	15
S	s	S619s2	1	0.707107	0.707107	6.25	ro		6	37.7193	6.05	2560	6.5	10.0626	213.147	14550.7	0	1004.9	0	10049	0.4	40	213.033	329	91.92	32.81	10
S	s	S619s3	2	0.707107	0.707107	6.25	ro		8	30.4348	4.71	689	5.24	10.0038	237.45	13233.3	0	1004.9	0	10049	0.4	40	213.033	248	88.57	21.88	10
S	c	S635c1	5	-1	1.22515e-16	6.25	ro	0.5		28.5714	4.09	134.3	4	32.1223	34.8745	16054.1	1274.03	1274.03	101922	127403	0.7	6	4.91884	828	25.59	101	100
S	c	S635c2	6	1	-2.4503e-16	2.75	ro	0.5		35.8621	3.74	145.2	4.02	27.9844	58.8928	10107	1274.03	1274.03	101922	127403	0.7	6	4.91884	495	28.34	101	100
S	c	S635c3	4	0.707107	-0.707107	6.25	gl	2		15.3061	4.36	80.9	6.8	23.3191	34.7636	3626.86	1274.03	1274.03	101922	127403	0.7	6	4.91884	729	20.72	62.5	100
S	s	S635s1	0.5	-1	1.22515e-16	1	ro		7	36.803	6.17	1565	6.06	16.3639	11.9904	126356	1274.03	1274.03	101922	127403	0.7	6	4.91884	613	67.2	13.96	10
S	s	S635s2	2	-0.707107	0.707107	6.25	ro		7	31.3084	5.65	365	6.6	13.218	25.8039	18371.1	1274.03	1274.03	101922	127403	0.7	6	4.91884	452	81.69	101	5
S	s	S635s3	2	0.707107	-0.707107	6.25	ro		9	30	4.94	360	5.25	12.0401	107.356	9621.8	1274.03	1274.03	101922	127403	0.7	6	4.91884	475	82.65	22.73	10
S	c	S656c2	5	-1.83772e-16	-1	13.5	sn	2		12.6246	4.69	74.8	4.75	22.2829	15.1961	344.34	0	862.23	51733.8	86223	0.85	11	342.027	177	16.97	58.04	100
S	c	S656c3	7	0.707107	-0.707107	6.25	ro	0.5		32.1101	3.3	223	4.34	29.0602	107.5	5251.86	0	862.23	51733.8	86223	0.85	11	342.027	352	35.94	101	100
S	s	S656s1	1.5	6.12574e-17	1	6.25	ro		6	29.8246	4.46	862	6.5	14.0777	50.9804	2327.49	0	862.23	51733.8	86223	0.85	11	342.027	363	65.82	39.58	5
S	s	S656s2	1.5	6.12574e-17	1	6.25	ro		14	31.9728	5.13	955	6.42	12.4068	116.601	12689	0	862.23	51733.8	86223	0.85	11	342.027	441	83.02	40	15
S	s	S656s3	2	-0.707107	-0.707107	2.75	ro		9	72.1116	4.73	179.7	5.83	12.8023	42.9842	8938.62	0	862.23	51733.8	86223	0.85	11	342.027	390	76.35	39.73	5
S	c	S674c1	3	0.707107	0.707107	2.75	sn	2		29.4444	3.51	156.2	4.2	30.92	49.4071	6317.23	0	1191.5	17872.5	23830	0.95	10	30.3832	671	31.1	101	100
S	c	S674c2	5	-1.83772e-16	-1	1	sn	2		19.7248	4.36	95.4	5.41	25.5964	18.6275	2220.94	0	1191.5	17872.5	23830	0.95	10	30.3832	614	18.04	101	100
S	c	S674c3	2	-1	1.22515e-16	2.75	sn	2		15.5844	4.02	131.3	4.4	24.0684	33.1325	2162.6	0	1191.5	17872.5	23830	0.95	10	30.3832	657	23.83	60.31	100
S	s	S674s1	1	1	-2.4503e-16	2.75	ro		11	35.249	5.78	143	6.09	14.6704	44.1468	6851.95	0	1191.5	17872.5	23830	0.95	10	30.3832	662	66.15	25.28	35
S	s	S674s2	1	0.707107	-0.707107	22.5	ro		9	17.2093	4.76	130.3	6.4	17.7462	43.1548	2600.06	0	1191.5	17872.5	23830	0.95	10	30.3832	610	63.84	46.88	10
S	s	S674s3	1	1	-2.4503e-16	2.75	ro		8	36.129	6.94	2800	6.43	10.692	224.3	4763.13	0	1191.5	17872.5	23830	0.95	10	30.3832	558	87.23	37.32	15
S	c	T1007c1	2.5	-0.707107	-0.707107	2.75	ro	0.5		36.7841	3.89	232	6.38	22.4815	62.751	195356	386.56	2899.2	6958.08	19328	0.7	27	1.75798	1684	19.06	52.98	100
S	c	T1007c2	3	0.707107	-0.707107	2.75	sn	2		25.3763	3.76	193.6	4	20.9558	66.2955	44730.6	386.56	2899.2	6958.08	19328	0.7	27	1.75798	1735	14.17	101	100
S	c	T1007c3	3	0.707107	-0.707107	2.75	sn	2		37.1253	4.09	171.6	4	23.1915	57.5397	32653.9	386.56	2899.2	6958.08	19328	0.7	27	1.75798	1710	21.12	67.79	100
S	s	T1007s1	1	-1.83772e-16	-1	13.5			3	42.8271	4.91	511	6.29	10.1001	166.335	93800.6	386.56	2899.2	6958.08	19328	0.7	27	1.75798	1783	90.11	33.07	5
S	s	T1007s2	0.5	-0.707107	-0.707107	2.75			4	29.3748	7.17	404	6.45	11.9942	153	134861	386.56	2899.2	6958.08	19328	0.7	27	1.75798	1692	76.32	42.19	5
S	s	T1007s3	0.5	6.12574e-17	1	2.75			3	40.0386	7.65	624	6.25	11.7254	185.241	50400.1	386.56	2899.2	6958.08	19328	0.7	27	1.75798	1728	87.19	31.46	5
S	c	T1106c1	4	1	-2.4503e-16	6.25	sn	2		28.5254	3.9	276	4.64	28.9729	114	27895.2	2206.32	4412.64	38610.6	110316	0.8	34	39.2442	1322	23.01	101	100
S	c	T1106c2	3	-0.707107	0.707107	13.5	sn	2		27.9854	4.47	299	4.69	18.2163	90.8635	99394.8	2206.32	4412.64	38610.6	110316	0.8	34	39.2442	1606	27.75	68.06	95
S	c	T1106c3	7	-1.83772e-16	-1	2.75	ro	0.5		35.2816	3.5	260	5.14	26.9362	59.9798	7517.37	2206.32	4412.64	38610.6	110316	0.8	34	39.2442	1468	36.1	94.58	100
S	s	T1106s1	2	1	-2.4503e-16	13.5			4	20.492	5.74	704	6.74	10.158	65.0202	27895.2	2206.32	4412.64	38610.6	110316	0.8	34	39.2442	1288	75.52	35.42	10
S	s	T1106s2	1.5	-1	1.22515e-16	6.25			3	44.2581	6.01	5130	5	11.9053	72.5	394510	2206.32	4412.64	38610.6	110316	0.8	34	39.2442	1748	77.22	44.95	5
S	s	T1106s3	0.5	0.707107	0.707107	6.25			4	43.0948	6.17	1826	5.36	10.2147	56.3241	25760.7	2206.32	4412.64	38610.6	110316	0.8	34	39.2442	1671	78.54	13.07	5
S	c	T1180c1	5	0.707107	-0.707107	6.25	ro	0.5		61.1506	3.81	395	5.75	26.8311	94.1296	27829.3	0	2819.7	41731.6	56394	0.9	9	2.22518	1629	36.47	101	100
S	c	T1180c2	1.5	-1	1.22515e-16	2.75	sn	2		38.4488	4.85	207	4.98	20.5861	18.5	548168	0	2819.7	41731.6	56394	0.9	9	2.22518	1728	25.98	70.94	100
S	c	T1180c3	1.5	1	-2.4503e-16	1	gl	2		14.9105	4.58	81.2	5.37	19.6263	15.8103	19372.1	0	2819.7	41731.6	56394	0.9	9	2.22518	1883	20.14	73.69	100
S	s	T1180s1	1	0.707107	0.707107	6.25			4	30.5632	6.74	459	4.25	9.88831	83.8294	69842.9	0	2819.7	41731.6	56394	0.9	9	2.22518	1869	82.08	29.95	10
S	s	T1180s2	2	1	-2.4503e-16	6.25			3	36.6156	6.65	1215	3.58	12.3782	165.179	85748.8	0	2819.7	41731.6	56394	0.9	9	2.22518	1616	82.2	41.92	10
S	s	T1180s3	0.5	-0.707107	0.707107	6.25			5	34.9565	7.56	1545	5.25	10.4975	141.064	564805	0	2819.7	41731.6	56394	0.9	9	2.22518	1686	81.53	10.55	5
S	s	T677s1	1	-1.83772e-16	-1	6.25			5	29.8368	8.15	442	6.98	10.826	216.867	143678	0	1178.75	0	2875	0	41	11.2272	2969	93.93	30.73	15
S	s	T677s2	0.5	0.707107	0.707107	6.25			4	28.7449	7.66	983	7.13	9.407	244.522	300318	0	1178.75	0	2875	0	41	11.2272	2987	93.05	25	10
S	s	T677s3	2	0.707107	0.707107	13.5			4	31.7923	6.5	1330	5.76	10.2275	241.935	267484	0	1178.75	0	2875	0	41	11.2272	2987	95.04	49.43	15
S	s	T700s1	2.5	0.707107	-0.707107	13.5			6	36.2168	5.38	1035	5.42	12.0846	530.453	263805	0	4903.8	0	8916	0	70	0.0382829	5232	94.66	51.25	15
S	s	T700s2	2.5	6.12574e-17	1	2.75			5	22.3871	6.55	884	2.44	10.6662	235.178	348503	0	4903.8	0	8916	0	70	0.0382829	5284	95.4	33.33	15
S	s	T700s3	2	-0.707107	-0.707107	22.5			5	27.9568	6.62	478	5.79	10.9575	210.341	260704	0	4903.8	0	8916	0	70	0.0382829	5215	88.99	42.86	15
S	c	T713c1	2.5	0.707107	0.707107	2.75	ro	0.5		40.7028	4.37	255	4.25	23.3489	80.1793	13645.9	0	3865.68	32858.3	96642	0.85	5	0.146463	2056	31.21	68.51	100
S	c	T713c2	7	-1.83772e-16	-1	6.25	ro	0.5		33.0651	3.64	291	4	29.4476	102.733	116246	0	3865.68	32858.3	96642	0.85	5	0.146463	2112	18.33	101	100
S	c	T713c3	2	6.12574e-17	1	2.75	sn	0.5		24.439	4.77	231	4.99	20.2127	43.1727	13904.1	0	3865.68	32858.3	96642	0.85	5	0.146463	2125	14.12	72.19	100
S	s	T713s1	1	1	-2.4503e-16	2.75			3	38.3169	7.46	584	4.08	10.2908	194.94	16273.7	0	3865.68	32858.3	96642	0.85	5	0.146463	1985	77.22	36.28	5
S	s	T713s2	1.5	0.707107	-0.707107	2.75			4	36.4743	6.07	264	5.55	11.8264	137.5	156817	0	3865.68	32858.3	96642	0.85	5	0.146463	2273	76.17	31.56	10
S	s	T713s3	2	-1.83772e-16	-1	13.5			4	44.1877	6.56	800	6.39	13.4529	202.744	89481.2	0	3865.68	32858.3	96642	0.85	5	0.146463	2330	64.5	52.19	5
S	s	T714s1	2	-0.707107	0.707107	6.25			6	24.4135	5.66	734	4.91	9.36427	251.476	34509.7	0	6624	0	22080	0	55	0.0186146	2267	91.28	59.74	25
S	s	T714s2	1.5	0.707107	-0.707107	13.5			7	45.4389	7.48	438	6.11	8.90364	233.3	98470.4	0	6624	0	22080	0	55	0.0186146	2172	88.88	101	15
S	s	T714s3	2	-1.83772e-16	-1	13.5			5	45.5371	6	340	3.69	8.67347	252.48	227276	0	6624	0	22080	0	55	0.0186146	2248	89.78	27.5	10
S	s	T731s1	0.5	-1.83772e-16	-1	2.75			3	50.8112	7.16	3440	6.72	9.93638	191.206	120771	0	1284	0	2568	0.05	50	7.84346	2686	86.02	101	10
S	s	T731s2	1.5	-1	1.22515e-16	2.75			3	30.6854	5	868	4.03	10.7822	173.583	120291	0	1284	0	2568	0.05	50	7.84346	2698	80.93	101	10
S	s	T731s3	1.5	1	-2.4503e-16	6.25			2	68.4909	6.12	1546	7.78	11.0306	216.5	112168	0	1284	0	2568	0.05	50	7.84346	2711	90.61	101	10
S	c	T747c1	3	-1	1.22515e-16	6.25	ro	0.5		25.0997	3.96	261	4.43	19.4795	69.5565	49039.2	527.62	7914.3	5276.2	26381	0.7	45	46.3523	247	40.2	101	100
S	c	T747c2	4	0.707107	-0.707107	1	ro	0.5		26.4411	3.54	232	5	28.3267	81.6733	63953.7	527.62	7914.3	5276.2	26381	0.7	45	46.3523	236	41.85	101	95
S	c	T747c3	2	6.12574e-17	1	1	sn	4		35.1367	3.93	392	6.23	20.6762	73.1707	92894.6	527.62	7914.3	5276.2	26381	0.7	45	46.3523	264	31.6	101	100
S	s	T747s1	1.5	-1.83772e-16	-1	13.5			4	16.264	5.33	380	5.67	11.7275	161.909	1081.38	527.62	7914.3	5276.2	26381	0.7	45	46.3523	199	84.02	101	20
S	s	T747s2	1.5	0.707107	0.707107	13.5			3	22.5541	5.26	321	6.25	11.3251	77.621	63953.7	527.62	7914.3	5276.2	26381	0.7	45	46.3523	260	76.6	35	10
S	s	T747s3	1.5	1	-2.4503e-16	6.25			3	27.3726	5.03	188.2	6.46	12.1433	100.402	33304.7	527.62	7914.3	5276.2	26381	0.7	45	46.3523	256	85.38	43.44	10
S	c	T752c1	2.5	-1	1.22515e-16	6.25	sn	2		29.5898	4.16	253	4.93	21.3107	90.9091	14213.2	2440.12	4880.24	17080.8	122006	0.85	8	18.5685	3282	22.86	62.33	100
S	c	T752c2	2.5	0.707107	0.707107	6.25	sn	2		19.7384	3.92	164.6	4.79	26.8553	37.9555	99681.2	2440.12	4880.24	17080.8	122006	0.85	8	18.5685	3374	19.75	68.44	100
S	c	T752c3	2	1	-2.4503e-16	2.75	sn	2		31.701	4.06	316	5.1	19.1005	96.2702	114550	2440.12	4880.24	17080.8	122006	0.85	8	18.5685	3223	21.87	53.13	100
S	s	T752s1	1.5	-1.83772e-16	-1	6.25	ro		4	24.657	6.7	401	5.12	10.4806	102	62968.8	2440.12	4880.24	17080.8	122006	0.85	8	18.5685	3094	84	28.37	10
S	s	T752s2	0.5	6.12574e-17	1	6.25			4	38.1301	7.23	910	5.71	11.5271	153.455	102129	2440.12	4880.24	17080.8	122006	0.85	8	18.5685	3566	89.18	34.38	5
S	s	T752s3	2.5	0.707107	0.707107	13.5			4	54.4866	4.89	443	6.68	13.7388	110.442	192259	2440.12	4880.24	17080.8	122006	0.85	8	18.5685	3369	81.93	40.94	10
S	s	T779s1	3	-1	1.22515e-16	13.5			5	26.3734	7.29	477	2	12.7471	569.032	54184.7	0	1256.4	0	2094	0	70	1.56952	2073	93.11	42.36	35
S	s	T779s2	3.5	6.12574e-17	1	2.75			8	35.6844	6.16	770	3.62	10.5424	241.362	40621.3	0	1256.4	0	2094	0	70	1.56952	2105	87.97	38.41	40
S	s	T779s3	1	0.707107	-0.707107	6.25			4	43.3396	6.61	1243	6.93	12.012	208.665	109334	0	1256.4	0	2094	0	70	1.56952	2090	79.67	38.25	10
S	s	T780s1	1.5	6.12574e-17	1	2.75			5	47.2312	5.86	609	7.33	13.2083	192.54	140857	0	2637.5	0	5275	0.3	55	12.0329	3618	83.94	38.07	10
S	s	T780s2	1.5	0.707107	-0.707107	6.25			5	51.3864	6.3	1529	7	10.3516	229.084	101753	0	2637.5	0	5275	0.3	55	12.0329	3625	90.6	101	5
S	s	T780s3	0.5	0.707107	0.707107	6.25			4	29.8102	7.6	192.6	6.89	7.98153	59.761	79668.9	0	2637.5	0	5275	0.3	55	12.0329	3590	86.51	23.44	5
S	c	T800c1	4	-1.83772e-16	-1	13.5	ro	0.5		26.4368	3.52	237	4.22	28.9373	51.3834	79713	660.56	3302.8	9908.4	66056	0.75	25	1.90893	1397	26.91	101	100
S	c	T800c2	2.5	0.707107	-0.707107	2.75	sn	2		28.2744	3.96	287	4.29	24.3549	599.398	99917.6	660.56	3302.8	9908.4	66056	0.75	25	1.90893	1551	27.77	75.52	100
S	c	T800c3	3	6.12574e-17	1	6.25	sn	2		9.89869	4.66	81.4	6.05	21.0532	16.369	141900	660.56	3302.8	9908.4	66056	0.75	25	1.90893	1433	13.83	101	100
S	s	T800s1	3.5	6.12574e-17	1	13.5			4	53.9534	5.17	756	6	10.2047	171.26	98303.9	660.56	3302.8	9908.4	66056	0.75	25	1.90893	1343	79.53	34.77	15
S	s	T800s2	1.5	-1.83772e-16	-1	2.75			5	43.3534	5.04	302	5.71	12.5193	79.9595	415.283	660.56	3302.8	9908.4	66056	0.75	25	1.90893	1605	68.98	41.32	25
S	s	T800s3	2	1	-2.4503e-16	22.5			3	36.7612	4.64	378	7.15	12.2687	113.142	133703	660.56	3302.8	9908.4	66056	0.75	25	1.90893	1748	75.15	41.19	5
S	c	T814c1	4	-1.83772e-16	-1	6.25	ro	0.5		46.3661	3.99	286	3.34	23.1878	78.5573	5588.12	0	594.3	2476.25	9905	0.65	36	18.7027	386	16.73	101	100
S	s	T814s1	2.5	0.707107	-0.707107	6.25			4	35.2332	6.1	1317	4.23	10.1899	213.353	5392.59	0	594.3	2476.25	9905	0.65	36	18.7027	340	80.98	42.89	15
S	s	T814s2	1.5	6.12574e-17	1	22.5			4	32.2219	4.82	520	5.33	13.8658	172.883	8526.68	0	594.3	2476.25	9905	0.65	36	18.7027	323	64.79	42.19	5
S	s	T814s3	1.5	-1.83772e-16	-1	13.5			5	24.4323	5.58	764	5.94	12.229	102.733	5588.12	0	594.3	2476.25	9905	0.65	36	18.7027	396	68.61	101	15
S	s	T859s1	2	-0.707107	0.707107	2.75			3	43.5545	5.64	524	5	11.6789	212.798	86624.9	0	1184.4	0	1692	0	70	67.7699	3222	90.64	48	45
S	s	T859s2	3	6.12574e-17	1	6.25			3	31.9848	6.61	682	3.5	11.9103	722.8	131463	0	1184.4	0	1692	0	70	67.7699	3227	94.6	45.39	30
S	s	T859s3	1.5	0.707107	-0.707107	31.5			2	26.3227	4.62	592	3.2	11.2905	181.548	117459	0	1184.4	0	1692	0	70	67.7699	3216	81.33	34.03	50
S	c	T886c1	2	0.707107	0.707107	6.25	sn	2		18.0919	4.95	96.1	4.92	17.4361	67.7711	3806.9	0	2155.71	50299.9	71857	0.85	12	26.4019	324	19.79	56.77	100
S	c	T886c2	5	0.707107	-0.707107	2.75	ro	0.5		31.6966	3.47	376	5.62	37.3853	100.102	5710.45	0	2155.71	50299.9	71857	0.85	12	26.4019	483	34.11	101	100
S	c	T886c3	8	-0.707107	-0.707107	6.25	ro	0.5		30.9635	3.73	356	4.05	26.8403	93.1275	5006.48	0	2155.71	50299.9	71857	0.85	12	26.4019	401	32.9	101	100
S	s	T886s1	1.5	0.707107	0.707107	13.5			6	40.9988	5.39	3440	7.15	12.6549	110.264	37876.4	0	2155.71	50299.9	71857	0.85	12	26.4019	324	84.44	29.69	5
S	s	T886s2	2.5	1	-2.4503e-16	13.5			5	43.6186	4.9	276	6.78	11.3086	57.6923	18038.6	0	2155.71	50299.9	71857	0.85	12	26.4019	512	80.8	101	5
S	s	T886s3	1	-1.83772e-16	-1	6.25			4	29.6356	6.81	3740	7.22	11.2327	97.6096	49841.5	0	2155.71	50299.9	71857	0.85	12	26.4019	539	66.93	17.19	5
S	c	T904c1	2.5	-0.707107	0.707107	6.25	sn	2		16.1232	4.27	163.9	5.18	20.6694	48.0769	13.9652	5607.88	8411.82	112158	280394	0.8	10	58.3154	820	6.96	101	100
S	c	T904c2	2.5	-0.707107	0.707107	2.75	gl	2		2.87882	5.57	87	5.11	16.5198	8.06452	16606.1	5607.88	8411.82	112158	280394	0.8	10	58.3154	609	8.78	62.15	100
S	c	T904c3	5	-1.83772e-16	-1	2.75	ro	0.5		26.8328	3.9	375	4.12	28.4917	107.57	1237.3	5607.88	8411.82	112158	280394	0.8	10	58.3154	519	30.19	101	100
S	s	T904s1	1	0.707107	0.707107	13.5			3	52.3926	4.9	446	5.33	13.8795	182.5	231.24	5607.88	8411.82	112158	280394	0.8	10	58.3154	552	77.64	101	10
S	s	T904s2	1	-1.83772e-16	-1	6.25			4	31.1328	6.3	258	5.87	12.901	77.5	528.157	5607.88	8411.82	112158	280394	0.8	10	58.3154	426	42.29	21.6	15
S	s	T904s3	2	0.707107	-0.707107	13.5			4	44.3143	6.68	368	6	10.622	34.919	28153.7	5607.88	8411.82	112158	280394	0.8	10	58.3154	647	81.59	101	5
S	c	T944c1	4	6.12574e-17	1	1	gl	2		32.2544	4.18	154.1	4.67	26.1631	30.3644	22533.9	4033.9	8067.8	60508.5	201695	0.8	11	95.3874	1967	3.94	55.47	100
S	c	T944c2	6	1	-2.4503e-16	1	ro	0.5		35.7924	3.37	481	5	34.2972	99.5	61816	4033.9	8067.8	60508.5	201695	0.8	11	95.3874	2398	39.52	101	90
S	c	T944c3	2.5	0.707107	0.707107	6.25	gl	2		7.73684	5.06	103	4.86	17.784	128.953	2483.78	4033.9	8067.8	60508.5	201695	0.8	11	95.3874	2270	6.97	63.35	100
S	c	T9999c1	3	-0.707107	0.707107	6.25	sn	2		30.1012	3.72	225	4.29	28.6531	89.1434	82988.8	0	1188.32	22281	29708	0.9	9	1378.93	98	17.06	101	100
S	c	T9999c2	3.5	0.707107	-0.707107	6.25	ro	0.5		40.1267	3.8	335	4.8	26.1286	100.1	72507.8	0	1188.32	22281	29708	0.9	9	1378.93	191	21.42	101	100
S	c	T9999c3	5	6.12574e-17	1	6.25	ro	0.5		41.8121	3.8	325	4.05	25.1519	102.59	3130.32	0	1188.32	22281	29708	0.9	9	1378.93	121	26.78	101	100
S	s	T9999s1	2	1	-2.4503e-16	13.5			4	56.4054	4.63	297	6.46	12.1212	87.5	92171.8	0	1188.32	22281	29708	0.9	9	1378.93	116	80.29	101	5
S	s	T9999s2	3	1	-2.4503e-16	13.5			5	45.492	4.88	351	6.67	13.01	75.8929	102551	0	1188.32	22281	29708	0.9	9	1378.93	186	80.29	101	10
S	s	T9999s3	1	-0.707107	-0.707107	6.25			4	46.148	5.55	474	4.85	19.8118	132.411	3130.32	0	1188.32	22281	29708	0.9	9	1378.93	81	52.89	35.94	10
V	c	V1111c1	5	1	-2.4503e-16	6.25	ro	0.5		37.409	4	221	4	25.8378	106.076	129.332	7658.5	765.85	42121.8	76585	0.75	4	10592.7	258	30.62	66.83	100
V	c	V1111c2	2.5	6.12574e-17	1	6.25	ro	0.5		42.1719	3.9	331	4	24.0369	68.2271	483.616	7658.5	765.85	42121.8	76585	0.75	4	10592.7	306	33.64	65.35	100
V	c	V1111c3	4	0.707107	-0.707107	2.75	ro	0.5		43.4441	3.83	234	4	24.4639	98.2863	311.524	7658.5	765.85	42121.8	76585	0.75	4	10592.7	110	33.98	101	100
V	g	V1111g1	5	0.707107	-0.707107	6.25	ro	0.5		52.8576	4.79	142	5.23	23.8015	53.2129	13.1169	7658.5	765.85	42121.8	76585	0.75	4	10592.7	239	41.86	37.71	100
V	g	V1111g2	3	6.12574e-17	1	6.25	ro	0.5		17.4034	4.65	124.7	4.39	21.4504	32.5	1111.25	7658.5	765.85	42121.8	76585	0.75	4	10592.7	369	40.91	44.9	95
V	g	V1111g3	4	-0.707107	-0.707107	6.25	sn	4		37.8367	4.92	74.7	4.14	19.8707	29.2659	209.388	7658.5	765.85	42121.8	76585	0.75	4	10592.7	235	58.88	39.97	95
V	s	V1111s1	1.5	6.12574e-17	1	6.25			6	42.0777	5.2	651	5.04	11.5323	132.968	1875.33	7658.5	765.85	42121.8	76585	0.75	4	10592.7	334	82.17	25	25
V	g	V1112g1	2.5	0.707107	-0.707107	2.75	ro	0.5		21.8011	7.2	327	4.96	15.8772	196.356	553.437	4147.6	207.38	0	10369	0.35	5	366054	93	57.93	36.79	95
V	g	V1112g2	2	-0.707107	-0.707107	6.25	sn	4		24.6839	4.34	161.2	4.2	18.7658	51.1134	43.5822	4147.6	207.38	0	10369	0.35	5	366054	24	33.77	35.77	100
V	g	V1112g3	2	-1	1.22515e-16	6.25	sn	2		15.2392	5.61	234	4.63	13.3452	65.261	2665.32	4147.6	207.38	0	10369	0.35	5	366054	113	58.67	48.96	95
V	s	V1112s1	1	0.707107	-0.707107	2.75			4	50.8273	7.41	907	4.38	9.77673	218	1755.06	4147.6	207.38	0	10369	0.35	5	366054	38	81.35	18.66	15
V	c	V182c1	1.5	-1	1.22515e-16	1	gl	4		30.8399	3.97	297	6.53	21.218	73.7052	37188.4	0	1475.14	106210	147514	0.85	13	193.877	299	22.41	70.14	100
V	c	V182c2	4	-1	1.22515e-16	2.75	sn	2		24.1669	4.16	106.4	4.33	29.6086	33.5968	7694.95	0	1475.14	106210	147514	0.85	13	193.877	290	20.12	101	100
V	c	V182c3	3	-1	1.22515e-16	2.75	gl	4		20.4019	4.6	84	5.33	21.1815	20.1613	9433.43	0	1475.14	106210	147514	0.85	13	193.877	396	11.48	64.17	100
V	s	V182s1	0.5	-1.83772e-16	-1	1			2	29.7735	5.48	790	6.57	12.4082	99.1903	61463.6	0	1475.14	106210	147514	0.85	13	193.877	270	65.32	30.21	10
V	s	V182s2	2.5	1	-2.4503e-16	6.25			3	13.0469	4.02	994	4.7	14.2566	79.6813	21257.1	0	1475.14	106210	147514	0.85	13	193.877	228	69	24.48	10
V	s	V182s3	0.5	-1	1.22515e-16	2.75			3	87.6986	5.54	3560	6.68	12.2263	222.112	85173.5	0	1475.14	106210	147514	0.85	13	193.877	516	65.04	26.25	10
V	c	V241c1	2	6.12574e-17	1	2.75	sn	4		26.4108	4.6	143.4	6.82	18.5259	43.3071	2353.93	742.64	742.64	60153.8	74264	0.85	11	317.463	357	12.57	101	100
V	c	V241c2	5	0.707107	-0.707107	13.5	ro	0.5		32.0614	3.57	292	4	30.8421	117.032	2992.63	742.64	742.64	60153.8	74264	0.85	11	317.463	400	25.74	101	100
V	c	V241c3	7	0.707107	-0.707107	13.5	ro	0.5		24.2847	3.59	403	4.01	27.7383	127.49	2085.41	742.64	742.64	60153.8	74264	0.85	11	317.463	328	31.75	101	100
V	g	V241g1	2.5	-0.707107	0.707107	2.75	sn	4		46.4375	5.33	125.4	5.6	16.3244	33.6345	4516.88	742.64	742.64	60153.8	74264	0.85	11	317.463	217	25.89	55.33	95
V	g	V241g2	2	6.12574e-17	1	2.75	sn	4		28.3557	5.09	292	4	17.4979	98.2863	4516.88	742.64	742.64	60153.8	74264	0.85	11	317.463	214	44.86	69.12	100
V	s	V241s1	1.5	1	-2.4503e-16	22.5			4	41.7246	5.31	546	5	15.9429	168.5	2992.63	742.64	742.64	60153.8	74264	0.85	11	317.463	425	57.36	101	10
V	s	V241s2	1.5	-1.83772e-16	-1	6.25			2	36.9127	6.31	231	8	12.7631	239.96	2085.41	742.64	742.64	60153.8	74264	0.85	11	317.463	270	66.15	101	5
V	s	V304s1	2	-0.707107	0.707107	6.25	ro		16	12.0301	4.97	156.2	5.5	10.7402	109.406	121.4	0	485.25	0	647	0	80	61.901	261	92.44	23.75	5
V	s	V304s2	2	0.707107	0.707107	13.5	ro		8	34.8315	4.97	140.8	4.67	9.89399	115.76	121.4	0	485.25	0	647	0	80	61.901	255	92.4	14.77	20
V	s	V304s3	1	-0.707107	-0.707107	13.5	ro		16	16.0256	5.62	242	5	11.9782	146.527	10122.5	0	485.25	0	647	0	80	61.901	249	91.77	9.38	10
V	g	V338g1	3	-1	1.22515e-16	2.75	sn	4		14.8837	5.42	44.9	4.09	15.4443	10.4249	1922.78	5179.2	3884.4	0	25896	0.3	30	25.3404	449	68.11	44.06	100
V	g	V338g2	3	-0.707107	-0.707107	2.75	sn	4		17.603	5.57	66.4	4.52	15.4388	7.84314	2352.94	5179.2	3884.4	0	25896	0.3	30	25.3404	362	72.64	29.13	90
V	g	V338g3	2	-0.707107	-0.707107	2.75	sn	4		10.1399	5.94	66.2	4.5	15.2525	9.08357	3060.52	5179.2	3884.4	0	25896	0.3	30	25.3404	371	67.91	55.19	95
V	s	V338s1	2	0.707107	-0.707107	6.25	ro		7	27.972	5	139.1	5.29	12.0365	29.9043	28996.2	5179.2	3884.4	0	25896	0.3	30	25.3404	457	86.64	1.39	25
V	s	V338s2	1	1	-2.4503e-16	13.5	ro		7	16.4948	5.04	93.9	3.11	12.7969	48.1151	867.279	5179.2	3884.4	0	25896	0.3	30	25.3404	326	83.67	23.5	10
V	s	V338s3	2	1	-2.4503e-16	13.5	ro		7	43.2432	5.47	371	3.03	12.4172	115.948	10369.8	5179.2	3884.4	0	25896	0.3	30	25.3404	307	85.75	29.74	15
V	s	V353s1	2.5	1	-2.4503e-16	31.5	ro		7	16.5746	4.93	390	6.79	10.0016	93.0118	20950	0	28.24	0	2824	0.25	31	72.6261	365	81.29	101	10
V	s	V353s2	1	-1	1.22515e-16	13.5	ro		7	16.6667	4.6	178.2	5.71	10.9422	76.087	24433.9	0	28.24	0	2824	0.25	31	72.6261	393	74.76	44.53	5
V	s	V353s3	2	-0.707107	-0.707107	13.5	ro		7	10.3896	5.29	321	6.3	12.1717	125.247	24433.9	0	28.24	0	2824	0.25	31	72.6261	400	87.66	57.81	15
V	c	V358c1	3	6.12574e-17	1	6.25	ro	0.5		22.1154	3.95	165.3	4.08	22.5373	45.5547	1866.73	1366.35	1366.35	20495.2	136635	0.8	6	1304.69	192	35.04	101	100
V	c	V358c2	5	-1.83772e-16	-1	2.75	ro	0.5		21.1679	3.93	207	4.51	24.6513	16.4408	6149.46	1366.35	1366.35	20495.2	136635	0.8	6	1304.69	289	24.7	101	100
V	c	V358c3	7	-1	1.22515e-16	2.75	sn	4		31.5217	4.17	221	4.7	19.0809	99.9803	14966.7	1366.35	1366.35	20495.2	136635	0.8	6	1304.69	415	34.55	76.68	100
V	g	V358g1	6	-1.83772e-16	-1	1	sn	4		22.449	4.69	174.7	3.19	14.7769	133.042	13414.4	1366.35	1366.35	20495.2	136635	0.8	6	1304.69	462	42.16	64.12	95
V	g	V358g2	7	0.707107	0.707107	2.75	sn	4		14.4737	4.8	76	4	13.3043	25.3681	5891.26	1366.35	1366.35	20495.2	136635	0.8	6	1304.69	273	45.46	77.04	70
V	g	V358g3	3	6.12574e-17	1	6.25	ro	0.5		9.09091	5.14	56	5.5	12.7879	14.0506	587.636	1366.35	1366.35	20495.2	136635	0.8	6	1304.69	651	64.22	80.66	95
V	s	V358s1	1	6.12574e-17	1	6.25	ro		7	43.5185	5.79	266	6	13.419	123.128	1425.29	1366.35	1366.35	20495.2	136635	0.8	6	1304.69	278	76.5	20.98	20
V	s	V358s2	1	0.707107	-0.707107	13.5	ro		10	34.8214	5.12	229	5.35	12.1849	108.225	1531.69	1366.35	1366.35	20495.2	136635	0.8	6	1304.69	654	67.96	33.09	20
V	s	V358s3	0.5	6.12574e-17	1	1	ro		10	57.2954	6.03	2410	5.83	9.88031	31.0161	164.687	1366.35	1366.35	20495.2	136635	0.8	6	1304.69	697	81.48	22.81	10
V	c	V363c1	3	0.707107	-0.707107	2.75	sn	2		29.3651	3.69	281	4.56	20.2598	60.2715	14980.3	675.24	3376.2	13504.8	67524	0.6	30	914.489	585	27.41	101	100
V	c	V363c2	4	-1	1.22515e-16	2.75	ro	0.5		27.6074	4.06	129	4.5	21.4575	19.7289	33.0021	675.24	3376.2	13504.8	67524	0.6	30	914.489	443	28	66.88	100
V	c	V363c3	2	0.707107	0.707107	2.75	ro	0.5		25	4.04	189.4	4.13	22.7976	32.4093	51.4605	675.24	3376.2	13504.8	67524	0.6	30	914.489	544	27.9	66.67	100
V	g	V363g2	3	-0.707107	0.707107	6.25	ro	0.5		11.0204	4.45	72.1	3	15.2491	23.6133	1121.25	675.24	3376.2	13504.8	67524	0.6	30	914.489	415	58.03	53.13	95
V	g	V363g3	1	6.12574e-17	1	2.75	ro	0.5		50.2463	5	111.1	5	12.463	24.2718	263.923	675.24	3376.2	13504.8	67524	0.6	30	914.489	478	51.54	43.51	100
V	s	V363s1	1	0.707107	-0.707107	6.25	ro		6	24.6445	5.73	199.1	4.27	10.1699	73.7952	16446	675.24	3376.2	13504.8	67524	0.6	30	914.489	595	82.53	25.94	5
V	s	V363s2	0.5	1	-2.4503e-16	2.75	ro		9	66.2116	6.05	763	4.79	10.849	41.3807	23148.9	675.24	3376.2	13504.8	67524	0.6	30	914.489	480	82.06	22.56	50
V	s	V363s3	0.5	-0.707107	0.707107	2.75	ro		6	42.1769	5.59	242	4.6	11.9341	25.0601	33.8505	675.24	3376.2	13504.8	67524	0.6	30	914.489	592	71.69	28.92	20
V	s	V377s1	1	0.707107	0.707107	13.5	ro		8	20.2381	5.05	271	5.08	11.858	121.078	5920.88	0	424.2	0	2121	0	85	0.960389	752	85.44	37.3	20
V	s	V377s2	0.5	0.707107	-0.707107	2.75	ro		7	53.1165	6.56	112.4	5.08	11.1577	63.7039	421.242	0	424.2	0	2121	0	85	0.960389	761	87.13	22.99	30
V	s	V377s3	2	-1.83772e-16	-1	22.5	ro		5	15.0685	5.86	318	5.25	12.224	149.202	4452.02	0	424.2	0	2121	0	85	0.960389	771	91.43	42.5	5
V	g	V394g1	2	0.707107	-0.707107	6.25	ro	0.5		33.3543	4.82	269	5.4	17.0622	122.48	2688.99	272.4	681	0	1362	0.05	60	90.7753	226	64.12	53.33	95
V	g	V394g2	1.5	-0.707107	0.707107	2.75	ro	0.5		37.1675	5.17	244	4	15.6974	140.438	2688.99	272.4	681	0	1362	0.05	60	90.7753	222	53.76	51	85
V	g	V394g3	3.5	-0.707107	0.707107	2.75	ro	0.5		23.7906	5	87.5	4.29	12.1733	57.3123	4205.93	272.4	681	0	1362	0.05	60	90.7753	231	78.71	52.72	100
V	s	V394s1	1	-1	1.22515e-16	6.25	ro		3	17.2921	6.12	853	5	9.64336	269.422	3508.71	272.4	681	0	1362	0.05	60	90.7753	240	88.37	101	20
V	s	V394s2	3	0.707107	0.707107	2.75	ro		3	32.4137	4.92	180.3	3.43	12.0893	163.69	3508.71	272.4	681	0	1362	0.05	60	90.7753	240	90.7	38.54	20
V	s	V394s3	1	0.707107	-0.707107	1	ro		3	52.2958	6.86	519	2	13.499	175.299	2486.79	272.4	681	0	1362	0.05	60	90.7753	224	78.23	101	5
V	g	V410g1	4	6.12574e-17	1	1	ro	0.5		22.7053	4.93	70	3.9	13.7181	18.1745	1743.43	656.9	656.9	0	13138	0.7	10	397.696	777	68.54	21.48	85
V	g	V410g2	3	-1	1.22515e-16	6.25	ro	0.5		17.033	5.61	56.4	3.62	11.2992	11.31	1743.43	656.9	656.9	0	13138	0.7	10	397.696	781	64.12	28.42	90
V	g	V410g3	3	0.707107	0.707107	2.75	ro	0.5		7.54717	4.38	80.2	3.83	25.9199	27.7778	1786.89	656.9	656.9	0	13138	0.7	10	397.696	777	49	54.83	100
V	s	V410s1	1	1	-2.4503e-16	6.25	ro		5	39.0625	5.43	172.1	6.26	12.1653	94.4826	13683.3	656.9	656.9	0	13138	0.7	10	397.696	744	73.76	25.66	15
V	s	V410s2	1	1	-2.4503e-16	2.75	ro		5	42.8571	6.21	210	6	23.2965	44.0283	13683.3	656.9	656.9	0	13138	0.7	10	397.696	736	76.15	25.63	5
V	s	V410s3	2	-1.83772e-16	-1	6.25	ro		9	12.1212	5.22	109.4	4.67	28.1721	33.6481	7542.85	656.9	656.9	0	13138	0.7	10	397.696	728	81.99	52.02	45
V	c	V413c1	4	6.12574e-17	1	1	ro	0.5		18.6296	3.66	390	5.95	23.3459	93.1174	2058.22	4968	4968	2484	49680	0.35	35	186.694	380	12.21	67.86	100
V	g	V413g1	3	0.707107	0.707107	13.5	ro	0.5		28.9781	4.92	95.4	4.61	13.3728	38.8105	64.5457	4968	4968	2484	49680	0.35	35	186.694	355	64.62	50.17	90
V	g	V413g2	2	-0.707107	0.707107	2.75	ro	0.5		25.0394	5.49	167.1	3.54	11.361	43.6992	6511.54	4968	4968	2484	49680	0.35	35	186.694	503	65.52	78.29	95
V	g	V413g3	5	-1.83772e-16	-1	2.75	ro	0.5		35.4423	4.41	83.1	4	16.9179	63.2411	20418.9	4968	4968	2484	49680	0.35	35	186.694	322	59.11	101	100
V	s	V413s1	0.5	0.707107	0.707107	2.75	ro		5	45.4748	5.81	214	5.63	10.2298	133.534	64.5457	4968	4968	2484	49680	0.35	35	186.694	365	74.32	31.04	10
V	s	V413s2	2	-0.707107	0.707107	6.25	ro		4	22.3242	5.66	542	6.27	10.2128	85.5263	60768.5	4968	4968	2484	49680	0.35	35	186.694	489	85.76	28.45	10
V	s	V413s3	1.5	1	-2.4503e-16	2.75	ro		3	20.2641	5.44	266	5.4	11.0324	202.877	158.735	4968	4968	2484	49680	0.35	35	186.694	466	91.61	39.54	40
V	c	V431c1	5	6.12574e-17	1	1	ro	0.5		28.9157	3.94	347	4.77	16.6955	64.2943	306812	3915.82	19579.1	176212	391582	0.75	20	22.0207	938	27.35	67.71	100
V	c	V431c2	6	6.12574e-17	1	1	ro	0.5		30.9524	3.51	378	5.4	10.254	42.0336	252025	3915.82	19579.1	176212	391582	0.75	20	22.0207	1065	26.58	101	100
V	c	V431c3	6	6.12574e-17	1	6.25	sn	4		24.8366	3.86	178.4	5.06	11.0624	51.6239	2138.25	3915.82	19579.1	176212	391582	0.75	20	22.0207	903	23.31	101	100
V	g	V431g1	5	-1.83772e-16	-1	2.75	ro	0.5		26.1307	5.87	114.5	3.53	10.9567	37.6053	3567.45	3915.82	19579.1	176212	391582	0.75	20	22.0207	996	59.47	25.22	100
V	g	V431g2	7	-1.83772e-16	-1	2.75	sn	7.5		85.7534	4.5	96.2	4.5	12.2791	65.9968	9721.15	3915.82	19579.1	176212	391582	0.75	20	22.0207	787	46.7	70.7	100
V	g	V431g3	2	-1.83772e-16	-1	2.75	sn	7.5		4.31034	5.17	52.7	4.75	11.6014	12.3226	3333.54	3915.82	19579.1	176212	391582	0.75	20	22.0207	950	41.31	41.22	100
V	s	V431s1	2	6.12574e-17	1	13.5			11	42.4354	4.95	604	6.17	12.1122	47.9233	2733.27	3915.82	19579.1	176212	391582	0.75	20	22.0207	916	75.68	28.65	20
V	s	V431s2	2	-0.707107	-0.707107	2.75	ro		8	26.25	6.23	330	6.2	11.3105	39.2619	93329.7	3915.82	19579.1	176212	391582	0.75	20	22.0207	732	84.05	26.63	10
V	s	V431s3	1	1	-2.4503e-16	6.25	ro		13	32.5301	5.72	62	6.55	11.6938	20.5493	248180	3915.82	19579.1	176212	391582	0.75	20	22.0207	774	67.28	34.69	10
V	c	V458c1	3.5	0.707107	0.707107	13.5	ro	0.5		39.9035	3.95	406	4	26.1616	140	37365	233.23	2332.3	13993.8	23323	0.8	25	409.378	143	26.04	101	90
V	c	V458c2	5	0.707107	-0.707107	2.75	ro	0.5		43.3654	3.33	400	6.33	36.2909	110.558	103347	233.23	2332.3	13993.8	23323	0.8	25	409.378	120	41.45	101	95
V	c	V458c3	2	0.707107	0.707107	1	ro	0.5		37.2742	3.69	372	4.44	29.0031	103.239	3851.87	233.23	2332.3	13993.8	23323	0.8	25	409.378	70	25.24	101	100
V	g	V458g1	1.5	6.12574e-17	1	2.75	ro	0.5		25.3584	5.16	150.2	4	17.7928	38.3065	36276.8	233.23	2332.3	13993.8	23323	0.8	25	409.378	56	42.02	75.52	95
V	s	V458s1	3	-0.707107	-0.707107	13.5	ro		3	53.0553	5.11	685	2.23	12.2101	229.335	137407	233.23	2332.3	13993.8	23323	0.8	25	409.378	153	83.83	38.42	10
V	s	V458s2	1	-0.707107	-0.707107	22.5	ro		3	63.7457	6.87	1150	7.53	12.4543	193.598	81497.7	233.23	2332.3	13993.8	23323	0.8	25	409.378	96	68.79	101	5
V	s	V458s3	2	1	-2.4503e-16	13.5	ro		3	53.0095	6.19	1074	3.76	9.79411	269	87225.9	233.23	2332.3	13993.8	23323	0.8	25	409.378	80	86.09	31.36	15
V	c	V476c1	11	1	-2.4503e-16	1	ro	0.5		27.5325	3.15	286	4	35.109	76.581	1158.54	4882.6	9765.2	134272	244130	0.8	29	230.75	461	41.41	101	100
V	c	V476c2	3	1	-2.4503e-16	1	gl	4		15.6423	3.87	309	6.92	19.5276	23.3135	1845.19	4882.6	9765.2	134272	244130	0.8	29	230.75	658	5.39	101	100
V	c	V476c3	1.5	1	-2.4503e-16	1	gl	4		11.2531	4.23	213	6.81	16.5129	23.3135	12.67	4882.6	9765.2	134272	244130	0.8	29	230.75	787	24.01	72.47	100
V	g	V476g1	7	-1.83772e-16	-1	1	ro	0.5		34.4701	6.34	547	5.05	13.7082	126.494	2559.9	4882.6	9765.2	134272	244130	0.8	29	230.75	371	34.71	101	100
V	g	V476g2	6	1	-2.4503e-16	6.25	sn	2		33.7872	4.5	121.8	4.5	22.0498	64.5	2135.06	4882.6	9765.2	134272	244130	0.8	29	230.75	717	34	101	100
V	s	V476s1	1.5	6.12574e-17	1	6.25	ro		3	37.7072	5.58	1205	4.33	11.4216	166.667	41119.4	4882.6	9765.2	134272	244130	0.8	29	230.75	715	79.73	37.22	5
V	s	V476s2	2	-0.707107	0.707107	6.25			5	47.6379	5.47	404	7.44	13.972	131.552	45416.1	4882.6	9765.2	134272	244130	0.8	29	230.75	308	74.35	48.26	30
V	s	V476s3	1	1	-2.4503e-16	6.25			3	34.9651	4.06	231	6.76	26.1859	37.6016	4279.64	4882.6	9765.2	134272	244130	0.8	29	230.75	658	59.09	54.63	15
V	c	V485c1	5	-0.707107	0.707107	6.25	ro	0.5		32.6923	3.81	295	5	24.9493	84.8039	3691.18	0	9266.7	30889	61778	0.65	20	16.9257	271	38.43	101	100
V	c	V485c2	4	6.12574e-17	1	1	ro	0.5		35.1648	3.88	230	7.86	21.4017	64.1279	4721.04	0	9266.7	30889	61778	0.65	20	16.9257	335	28.81	101	100
V	c	V485c3	3	-0.707107	0.707107	2.75	ro	0.5		14.2857	3.93	211	5.67	25.4853	23.9914	21046.1	0	9266.7	30889	61778	0.65	20	16.9257	449	37.57	58.62	100
V	s	V485s1	2	-0.707107	-0.707107	6.25	ro		5	54.8673	6.36	414	7.25	17.2761	102.081	13492	0	9266.7	30889	61778	0.65	20	16.9257	313	77.41	39.73	10
V	s	V485s2	2	0.707107	0.707107	2.75	ro		11	26.7241	6.11	450	4.67	10.7721	271.18	24417.8	0	9266.7	30889	61778	0.65	20	16.9257	368	93.79	41.85	15
V	s	V485s3	1	-1	1.22515e-16	2.75	ro		6	41.4966	5.69	430	5.71	11.3745	111.133	21692.9	0	9266.7	30889	61778	0.65	20	16.9257	476	82.12	27.46	5
V	s	V495s1	2	0.707107	-0.707107	6.25			6	15.0594	7.36	253	4.45	11.9201	263.664	3092.15	0	1824.3	0	2027	0	90	0.184061	558	93.46	35.55	20
V	s	V495s2	3	-1	1.22515e-16	1			4	27.1835	5.66	361	4.89	10.2581	234	36196.4	0	1824.3	0	2027	0	90	0.184061	550	95.16	34.02	60
V	s	V495s3	2	0.707107	0.707107	13.5			4	12.4448	6.61	580	2.52	7.0679	1249.8	34616.8	0	1824.3	0	2027	0	90	0.184061	533	94.81	32.96	10
V	s	V496s1	2	0.707107	-0.707107	13.5	ro		7	48.7952	5.77	473	6.5	10.3607	191.353	1942.81	0	1106.4	0	1383	0	85	8.89541	297	90.94	40.97	30
V	s	V496s2	1	-0.707107	-0.707107	6.25	ro		7	59.0643	5.55	523	6	10.4925	207.595	7052.77	0	1106.4	0	1383	0	85	8.89541	318	92.38	43.33	20
V	s	V496s3	1	0.707107	0.707107	6.25	ro		8	15.7895	4.8	453	6.44	12.0004	184.687	5847.39	0	1106.4	0	1383	0	85	8.89541	328	94.25	39.17	10
V	c	V501c1	6	0.707107	-0.707107	2.75	ro	0.5		39.5604	3.91	350	6.16	18.8269	93.217	60674.3	0	2881.05	34572.6	57621	0.8	15	47.2744	448	26.93	101	100
V	c	V501c2	5	0.707107	0.707107	1	ro	0.5		26.7327	3.56	241	5.5	28.5342	73.2383	5257.28	0	2881.05	34572.6	57621	0.8	15	47.2744	353	30.46	101	100
V	c	V501c3	7	-1.83772e-16	-1	2.75	ro	0.5		29.5918	3.48	332	4.53	28.4827	92.9221	1843.76	0	2881.05	34572.6	57621	0.8	15	47.2744	394	29.3	101	100
V	s	V501s1	2	-1	1.22515e-16	13.5	ro		8	33.5616	4.91	651	5.67	11.8978	99.0733	6035.58	0	2881.05	34572.6	57621	0.8	15	47.2744	454	85.51	32.81	10
V	s	V501s2	1	-1	1.22515e-16	6.25	ro		5	37.7193	5.82	838	4.36	11.6944	169.014	53817.4	0	2881.05	34572.6	57621	0.8	15	47.2744	511	72.37	25.89	5
V	s	V501s3	2	0.707107	-0.707107	13.5	ro		7	30.5344	5.09	1306	3.69	11.5923	158.458	6505.51	0	2881.05	34572.6	57621	0.8	15	47.2744	430	90.51	27.97	10
V	g	V513g1	2.5	0.707107	-0.707107	2.75	ro	0.5		83.9339	4.62	270	4	12.8216	129.518	7315.13	2879.85	23038.8	0	57597	0.02	55	59.8673	461	88.63	101	75
V	g	V513g2	2	-1	1.22515e-16	2.75	sn	15		37.8941	5.48	160.8	4.24	11.89	89.3574	9429.16	2879.85	23038.8	0	57597	0.02	55	59.8673	489	81.83	101	90
V	g	V513g3	2.5	-1	1.22515e-16	6.25	sn	15		31.7074	5.07	208	6.19	10.4709	177.209	16075.1	2879.85	23038.8	0	57597	0.02	55	59.8673	469	86.92	46.47	95
V	s	V513s1	1.5	-0.707107	0.707107	1			4	15.6999	6.62	119.7	6.83	10.466	65.4762	118890	2879.85	23038.8	0	57597	0.02	55	59.8673	581	95.83	35.94	10
V	s	V513s2	3	1	-2.4503e-16	13.5			2	17.7058	6.18	273	4.75	10.0684	130.906	357442	2879.85	23038.8	0	57597	0.02	55	59.8673	575	89.4	39.84	5
V	s	V513s3	2	0.707107	-0.707107	6.25			4	8.6765	5.35	308	4.53	11.6297	218.117	17554.4	2879.85	23038.8	0	57597	0.02	55	59.8673	458	89.87	31.96	25
V	s	V518s1	1	0.707107	0.707107	6.25	ro		12	58.5075	5.82	173.8	5.67	10.5657	80.3748	42723	0	2360.15	0	3631	0	65	103.472	805	94.09	42.8	55
V	s	V518s2	0.5	-0.707107	-0.707107	2.75	ro		10	51.9337	5.46	3022	5.38	10.4455	101.174	2641.35	0	2360.15	0	3631	0	65	103.472	804	80.44	38.65	35
V	s	V518s3	2	0.707107	0.707107	13.5	ro		11	51.5625	5.93	719	5.6	11.1494	206.599	5666.11	0	2360.15	0	3631	0	65	103.472	782	96.85	38.35	10
V	s	V520s1	2	1	-2.4503e-16	6.25	ro		7	59.8361	6.26	1171	6.11	9.29992	197.134	37907.9	0	1513.4	0	2162	0	75	29.7961	987	97.07	30.36	5
V	s	V520s2	2	-1.83772e-16	-1	6.25	ro		13	42.9577	5.45	387	6.5	10.3154	72.549	16753.5	0	1513.4	0	2162	0	75	29.7961	990	94.46	46.15	25
V	s	V520s3	1	-1.83772e-16	-1	6.25	ro		6	43.8679	5.95	492	5.5	9.72025	80.6615	17237.5	0	1513.4	0	2162	0	75	29.7961	986	87.52	41.15	5
V	c	V528c1	4	-0.707107	0.707107	6.25	ro	0.5		31.963	3.63	285	6	29.4643	83.3333	4651.7	0	6206.7	74480.4	124134	0.7	19	437.273	1428	33.81	101	95
V	c	V528c2	6	-0.707107	0.707107	1	sn	7.5		25.1688	3.26	800	6.02	23.3465	59.5	31138.4	0	6206.7	74480.4	124134	0.7	19	437.273	1226	16.68	101	100
V	c	V528c3	4	0.707107	-0.707107	2.75	sn	7.5		30.4517	3.45	359	7.86	29.1929	107.43	3568.84	0	6206.7	74480.4	124134	0.7	19	437.273	1120	18.96	101	100
V	s	V528s1	1.5	-0.707107	-0.707107	1			4	42.6158	4.64	506	3.56	11.4817	143.293	1089.26	0	6206.7	74480.4	124134	0.7	19	437.273	1204	75.27	32.03	40
V	s	V528s2	2	6.12574e-17	1	2.75			3	44.9569	6.26	901	6.81	13.5429	194.882	30.9262	0	6206.7	74480.4	124134	0.7	19	437.273	1395	82.68	34.94	10
V	s	V528s3	2	0.707107	0.707107	6.25			4	33.8644	5.88	487	6.03	10.3582	114.087	55170.2	0	6206.7	74480.4	124134	0.7	19	437.273	1197	82.93	25.52	10
V	g	V529g1	4	-0.707107	-0.707107	2.75	ro	0.5		26.2295	5.31	96	6.65	10.3831	36.1011	58856.5	5111.7	2555.85	0	51117	0.15	50	42.7195	728	92.51	48.68	95
V	g	V529g2	12	6.12574e-17	1	6.25	ro	0.5		15.4762	4.44	108	3	12.2619	31.0896	235407	5111.7	2555.85	0	51117	0.15	50	42.7195	786	83.51	101	100
V	g	V529g3	4	-0.707107	0.707107	6.25	ro	0.5		16.5289	5.111	130.6	5.92	11.1902	35.6154	221203	5111.7	2555.85	0	51117	0.15	50	42.7195	816	73.88	45.79	95
V	g	V529g4	6	-1.83772e-16	-1	22.5	ro	0.5		23.7113	5.43	160.9	4.83	9.69952	48.7973	45088.2	5111.7	2555.85	0	51117	0.15	50	42.7195	611	80.17	75.9	100
V	s	V529s1	2	-0.707107	-0.707107	6.25	ro		8	26.1745	5.3	181.6	5.38	11.9263	71.0853	57688.9	5111.7	2555.85	0	51117	0.15	50	42.7195	699	94.57	25.57	10
V	s	V529s2	2.5	-0.707107	0.707107	22.5	ro		9	23.5294	5.96	795	6.67	10.2249	112.237	221203	5111.7	2555.85	0	51117	0.15	50	42.7195	817	84.31	36.03	10
V	s	V529s3	2	0.707107	-0.707107	6.25	ro		15	24.6377	5.13	243	6.18	10.1028	57.8521	41120.9	5111.7	2555.85	0	51117	0.15	50	42.7195	615	88.45	38.34	15
V	c	V543c1	5	1	-2.4503e-16	1	ro	0.5		28.5714	3.63	339	4	24.7628	86.5801	78577.1	0	3640.4	14561.6	36404	0.45	35	12.7168	1351	24.94	101	100
V	c	V543c2	6	-0.707107	0.707107	1	sn	7.5		37.678	3.38	302	4.03	20.45	92.9878	110864	0	3640.4	14561.6	36404	0.45	35	12.7168	1407	27.6	101	100
V	c	V543c3	4	-0.707107	-0.707107	2.75	sn	2		46.5517	3.37	676	5.33	28.0656	65.8946	1083.26	0	3640.4	14561.6	36404	0.45	35	12.7168	1428	27.2	101	100
V	s	V543s1	0.5	-1	1.22515e-16	6.25	ro		6	24.4008	5.99	436	6.11	11.674	132.056	19571.5	0	3640.4	14561.6	36404	0.45	35	12.7168	1533	86.64	44.26	50
V	s	V543s2	1	-0.707107	0.707107	2.75	ro		4	20.7792	6.11	370	7.27	11.5414	123.802	253531	0	3640.4	14561.6	36404	0.45	35	12.7168	1504	88.38	40.36	10
V	s	V543s3	1	-0.707107	0.707107	6.25	ro		6	36.4486	5.74	405	5.67	11.2966	102.572	162266	0	3640.4	14561.6	36404	0.45	35	12.7168	1427	89.76	42.55	15
V	g	V555g1	3.5	1	-2.4503e-16	2.75	ro	0.5		38.7805	4.04	488	3	12.7997	146.739	39251.7	2840.8	6391.8	0	14204	0.01	60	1.49185	1718	92.33	101	95
V	g	V555g3	3	-1.83772e-16	-1	6.25	ro	0.5		67.9816	4.4	191.1	5	12.9399	118.028	37816.4	2840.8	6391.8	0	14204	0.01	60	1.49185	1838	86.8	101	100
V	s	V555s1	2	6.12574e-17	1	1	ro		4	59.5953	6.09	406	3.5	9.00938	158.537	107796	2840.8	6391.8	0	14204	0.01	60	1.49185	1700	94.05	39.18	5
V	s	V555s2	2.5	-1.83772e-16	-1	2.75			5	50.0785	5.9	743	7.32	10.6985	187.747	37816.4	2840.8	6391.8	0	14204	0.01	60	1.49185	1834	86.38	51.22	15
V	s	V555s3	1.5	-0.707107	-0.707107	2.75			7	65.8864	6.19	599	3	9.97543	162.849	82172.1	2840.8	6391.8	0	14204	0.01	60	1.49185	1849	91.83	40.72	15
V	c	V581c1	5	-1	1.22515e-16	2.75	ro	0.5		45.7155	3.38	581	4.33	29.7661	87.8514	448.959	6024.3	6024.3	156632	301215	0.8	22	384.766	405	41.07	101	90
V	c	V581c2	2	-1	1.22515e-16	1	sn	7.5		24.1032	3.65	401	4.58	22.2025	67.3077	78697.4	6024.3	6024.3	156632	301215	0.8	22	384.766	636	25.59	52.27	100
V	c	V581c3	2	1	-2.4503e-16	2.75	gl	7.5		45.3929	3.92	231	6.94	19.1028	68	93.2132	6024.3	6024.3	156632	301215	0.8	22	384.766	599	21.1	80.05	100
V	g	V581g1	4	-1.83772e-16	-1	2.75	ro	0.5		32.5743	4.15	240	5	14.4264	97.5	453.243	6024.3	6024.3	156632	301215	0.8	22	384.766	263	35.96	101	100
V	g	V581g2	3	0.707107	-0.707107	6.25	ro	0.5		22.3442	3.72	184.7	4.13	27.555	88.0567	33252.1	6024.3	6024.3	156632	301215	0.8	22	384.766	488	41.39	101	100
V	g	V581g3	2	-1	1.22515e-16	6.25	ro	0.5		54.0455	4.31	210	3.73	22.3559	25.2016	33252.1	6024.3	6024.3	156632	301215	0.8	22	384.766	435	48.1	77.56	100
V	s	V581s1	1.5	-1.83772e-16	-1	6.25			3	51.413	4.81	304	5.4	14.3601	156.25	2367.03	6024.3	6024.3	156632	301215	0.8	22	384.766	158	62.7	41.76	5
V	s	V581s2	0.5	1	-2.4503e-16	1			3	48.9913	5.82	882	3.48	14.859	212.045	439.665	6024.3	6024.3	156632	301215	0.8	22	384.766	300	65.58	30.4	15
V	s	V581s3	2	-0.707107	0.707107	6.25			3	41.0049	6.37	115.5	5.59	11.8301	48.1151	115175	6024.3	6024.3	156632	301215	0.8	22	384.766	822	84.3	54.62	10
V	c	V590c1	5	0.707107	-0.707107	6.25	ro	0.5		21.7391	3.73	300	4.8	28.5557	107.057	76.2723	0	903.14	67735.5	90314	0.85	11	274.453	290	19.08	101	100
V	c	V590c2	7	6.12574e-17	1	6.25	sn	4		23.6364	3.66	334	4.89	33.1649	100.615	2533.69	0	903.14	67735.5	90314	0.85	11	274.453	455	14.47	101	100
V	c	V590c3	2	-0.707107	0.707107	6.25	sn	7.5		22.5352	3.9	330	4.85	24.7943	87.8945	61428.6	0	903.14	67735.5	90314	0.85	11	274.453	486	26.13	101	100
V	s	V590s2	0.5	-1.83772e-16	-1	2.75	ro		7	48.7805	5.62	2740	7.27	15.3982	116.586	656.377	0	903.14	67735.5	90314	0.85	11	274.453	388	57.75	22.92	10
V	s	V590s3	0.5	-0.707107	-0.707107	6.25	ro		4	42.3313	5.19	1710	6	11.5133	160.671	769.418	0	903.14	67735.5	90314	0.85	11	274.453	528	75.22	29.17	5
V	c	V635c1	4	1	-2.4503e-16	6.25	sn	7.5		33.179	3.93	428	5.06	24.2474	100.296	25354.6	651.58	651.58	45610.6	65158	0.9	4	134.128	313	10.52	64.06	100
V	c	V635c2	3.5	-1.83772e-16	-1	6.25	ro	0.5		31.8324	3.72	379	5	29.2511	75.3012	80906.1	651.58	651.58	45610.6	65158	0.9	4	134.128	334	21.91	101	90
V	c	V635c3	3.5	1	-2.4503e-16	6.25	ro	0.5		34.6662	3.59	333	5	32.4729	96	3403.4	651.58	651.58	45610.6	65158	0.9	4	134.128	234	22.41	101	100
V	g	V635g1	2.5	1	-2.4503e-16	2.75	ro	0.5		36.7469	5.01	403	4.64	20.487	113.407	113806	651.58	651.58	45610.6	65158	0.9	4	134.128	418	38.75	60.8	80
V	s	V635s1	1	0.707107	-0.707107	6.25			4	46.2271	5.68	1111	4.46	15.8898	172.431	350.89	651.58	651.58	45610.6	65158	0.9	4	134.128	130	58.94	28.57	15
V	s	V635s2	1.5	0.707107	0.707107	22.5			3	10.626	6	255	6.67	13.3111	134.462	3564.25	651.58	651.58	45610.6	65158	0.9	4	134.128	341	60.25	34.38	5
V	s	V635s3	0.5	6.12574e-17	1	1			3	62.3203	6.73	444	7.11	11.8543	57.6923	94946.8	651.58	651.58	45610.6	65158	0.9	4	134.128	433	76.85	101	5
V	s	V999s1	3.5	-0.707107	-0.707107	13.5			4	7.2661	5.27	279	6	10.6601	162.402	252109	0	4716.5	0	9433	0	75	150.793	2084	91.35	37.78	40
V	s	V999s2	2	1	-2.4503e-16	2.75			2	14.0556	6.04	282	6.13	10.7994	100.791	110930	0	4716.5	0	9433	0	75	150.793	2035	79.95	37.35	30
V	s	V999s3	0.5	6.12574e-17	1	6.25			3	54.3014	6.45	565	6	9.62751	83.1693	3079.75	0	4716.5	0	9433	0	75	150.793	2004	93.19	28.33	5

## Sheet: SPEC_DATA_HAB
	Calamagrostis epigejos	Deschampsia flexuosa	Rosa canina ag.	Hieracium umbellatum	Prunus avium	Betula pendula	Rubus fruticosus ag. L.	Poa pratensis ag. L.	Sedum telephium ag.	Polypodium vulgare	Leontodon autumnalis	Senecio vulgaris	Sedum acre	Hypericum perforatum	Rumex crispus	Veronica serpyllifolia	Scrophularia nodosa	Allium schoenoprasum	Agrostis stolonifera	Poa annua	Valeriana officinalis ag.	Taraxacum Sec. Ruderalia	Cerastium fontanum s. vulgare	Senecio sylvaticus	Lythrum salicaria	Rumex acetosella	Viola tricolor	Sagina procumbens	Lycopus europaeus	Galium palustre	Juncus effusus	Aira praecox	Sorbus aucuparia	Agrostis capillaris	Anthriscus sylvestris	Lepidium latifolium	Plantago lanceolata	Potentilla argentea	Festuca arundinacea	Arrhenatherum elatius	Phalaris arundinacea	Festuca rubra ag. L.	Lotus corniculatus	Juncus gerardi	Elymus repens	Eupatorium cannabinum	Crataegus monogyna	Anthoxanthum odoratum	Achillea millefolium
B008s1													20		0.5				2																										4
B008s2													10						10															2								0.5
B008s3		0.5							10															10		0.5								10											0.5
B018s1									10			2	4					0.5	2	0.5	10						0.5														0.5	0.5	0.5
B018s2			0.5						10			4	10							0.5	10						0.5													0.5		0.5	0.5			0.5
B018s3									10				0.5						2		10						0.5	0.5										0.5			2	0.5
B027g1		10	10					20							0.5						0.5														4					10	2	4
B027s1			20						0.5				0.5		0.5			0.5		0.5	10																				10	2	0.5
B027s2									0.5			2	2		0.5					0.5	0.5
B027s3									2				0.5		0.5				0.5	0.5	0.5					0.5															0.5	0.5	2
B032g1		87.5												2			2																	0.5
B032g2		37.5							0.5										20					0.5		2
B032g3		87.5					0.5
B032s1			0.5						2				20					20	0.5
B032s2				0.5			10		0.5		0.5		10		0.5									10																						0.5
B032s3									0.5				10																									4
B048g1	20	87.5	0.5
B048g2	0.5	87.5		0.5	0.5
B048g3		62.5				10	0.5	10	0.5
B048s1									0.5	0.5	0.5	0.5	0.5	0.5	0.5	0.5	0.5	10	0.5	0.5	0.5	0.5	0.5
B048s2				0.5					0.5		0.5	0.5	0.5					4	4	0.5	0.5			0.5	0.5	0.5	0.5
B048s3									0.5		0.5		0.5		0.5			10	4	0.5	0.5				0.5	0.5		0.5	0.5	0.5	2	0.5
B051g1				0.5		10								0.5					10													0.5		10			0.5						0.5					4	0.5
B051g2		37.5
B051g3		2						0.5																										4						20			2		0.5			10	2
B051s1				0.5							0.5		4																													0.5
B051s2				0.5							0.5		2																					0.5								0.5
B051s3				0.5					0.5										10				0.5			0.5				0.5				0.5							2					0.5
B068g1		4																								10								87.5														2
B068g2		4																		0.5			0.5			20	0.5					0.5										10						37.5	2
B068g3		87.5																								2								2														0.5
B068s1		2									0.5		0.5					0.5	0.5	0.5			0.5					0.5										0.5											0.5
B068s2											0.5				0.5			0.5	0.5							0.5		0.5			2											0.5
B068s3			0.5								0.5		0.5		0.5			0.5	0.5	0.5			0.5					0.5		0.5	2											0.5
B072s1															0.5						0.5					0.5															0.5	0.5
B072s2			4												0.5						2																				2	4		0.5		2
B072s3													2		0.5																					0.5					2			0.5		0.5
B077s1								0.5			0.5	2	4							0.5		0.5					0.5								10	0.5
B077s2								0.5	0.5			0.5	10					0.5	0.5	0.5			0.5											0.5							4
B077s3								0.5	4			0.5	4	0.5	0.5			0.5	0.5	0.5							0.5								0.5								0.5
B088s1									2				10				0.5		0.5	0.5				0.5										0.5			10
B088s2									0.5			0.5	2						0.5	0.5	0.5							0.5						0.5		0.5					0.5
B088s3				0.5									10		0.5				0.5	0.5			0.5	0.5		0.5																				0.5
B093g1		4						0.5																										0.5								0.5						0.5	0.5
B093g2		10																								2								2
B093g3		87.5																																10														0.5
B093s1									0.5		0.5		0.5		0.5			0.5	4	0.5	0.5										0.5						2	0.5	0.5			0.5	4
B093s2									0.5		0.5		2			0.5		4	2						2		0.5					0.5						0.5				0.5	0.5
B093s3											0.5		0.5					2	2							0.5													0.5			0.5
B102s1				2							0.5							0.5	2						0.5																2					0.5
B102s2				2					0.5		2							0.5	2
B102s3				0.5			0.5				0.5							4	4																						2
B103s1											0.5	0.5	0.5							0.5	2		0.5					0.5							0.5						0.5	0.5
B103s2				0.5							0.5				0.5				2		0.5				2																0.5		4	0.5
B103s3		0.5																	0.5		0.5				0.5																2			0.5
B111g1		4																									0.5							37.5														10
B111g2		0.5				0.5	10							0.5												2								62.5														0.5
B111g3		4			0.5																					0.5								20														2
B111s1			2	0.5					0.5		0.5		0.5						10											0.5							4	0.5				2	0.5					0.5	0.5
B111s2									0.5						0.5			0.5	0.5									0.5		0.5							2			0.5	4	4	10	0.5		0.5
B111s3				0.5					0.5	0.5	0.5			0.5					0.5									0.5								0.5	10	0.5			10	2	4			2		0.5
B137g1		62.5				0.5													0.5															0.5												0.5
B137g2		37.5								0.5																								20						2
B137g3		62.5																	4								0.5							10						2
B137s1									0.5		0.5		0.5		0.5			10	0.5					0.5			0.5	0.5				0.5						0.5				10	2
B137s2							0.5		2		0.5	0.5	0.5		0.5			2					0.5				0.5	4										0.5	0.5			10	0.5			2
B137s3									0.5									0.5	0.5	0.5						0.5						0.5						0.5		4	2	0.5	10			0.5
B144g1		37.5														0.5										0.5														10		10							20
B144g2													10													20								0.5								37.5							10
B144g3		10									0.5		2													10								10	0.5		0.5			0.5		4							4
B144s1											0.5		0.5								2		0.5												0.5				0.5			2
B144s2											0.5		2								0.5					0.5									2							2			0.5
B144s3											0.5		10			2				10				0.5			0.5			0.5					0.5														2
B156g1		10																																2								10							0.5
B156g2		4														0.5							4			10						0.5		2			10	0.5				20						0.5
B156g3																							2			20	0.5					2		0.5				0.5				0.5						62.5
B156s1													0.5		0.5	0.5			10	0.5			0.5			0.5	2	2
B156s2									0.5				0.5					0.5	4	0.5						0.5	0.5
B156s3												0.5	2						4				0.5			0.5	2					10
B162g1		62.5																																0.5						2									0.5
B162g2		37.5					0.5																			0.5								2
B162g3		62.5			0.5		0.5																			4							0.5	10
B162s1									2		0.5	0.5	0.5				0.5	0.5	2		0.5		0.5				2	4		0.5								0.5				0.5	2			2			0.5
B162s2									0.5		0.5							2			2																					2	0.5			0.5
B162s3			4						0.5		0.5		4		0.5		0.5	0.5	10	0.5	0.5		0.5			0.5		2		0.5							4	0.5	2
B165g2		87.5					10																			4
B165g3		62.5			0.5														0.5							4							4	20
B165s1									0.5			0.5	4			0.5							0.5		0.5		4	0.5						0.5	10	0.5	0.5	0.5	2	0.5	0.5	0.5
B165s2									0.5						0.5			2	2		0.5							0.5											0.5		2	0.5	2	0.5	0.5
B165s3			10				0.5		0.5		0.5							0.5	4	0.5	2														0.5			0.5				0.5	2		0.5	0.5	0.5
B166g1		37.5																																0.5						20
B166g2		4						10																										2			2												10
B166g3		37.5						0.5																										2															2
B166s1											0.5							4	10											0.5											2	0.5		0.5
B166s2											0.5								10						0.5																	2	2
B166s3				0.5					0.5		0.5		2					2	0.5		0.5		0.5			0.5													0.5				0.5
B171s1									0.5		0.5				0.5			4	2						2		0.5															2		0.5
B171s2									0.5				0.5		0.5			2	0.5		0.5				0.5			0.5														0.5
B171s3									0.5		0.5								2				0.5		2																0.5	2	10			0.5
B193s1									0.5				4					0.5	0.5								0.5								2	0.5			0.5			0.5				0.5
B193s2									0.5				0.5					10	0.5
B193s3									2				0.5					4	0.5	0.5	0.5														2	0.5		0.5					2
B194g1													0.5													10								20								2							10
B194g2												0.5								2						10								10								4
B194g3																							0.5			10								20
B194s1									0.5			0.5			0.5				2	4								0.5														0.5	0.5
B194s2												0.5	0.5															0.5														0.5
B194s3													0.5		0.5				10	2								0.5															0.5
B203g1																0.5							2									0.5		2			4											0.5
B203g2																0.5							0.5			4						2		0.5			0.5					2							0.5
B203g3																0.5				4			4			37.5						0.5		4			0.5					0.5
B203s1											0.5		0.5					0.5			0.5																					4
B203s2					0.5				4		0.5		0.5						0.5	0.5						0.5		2					0.5									0.5
B203s3									0.5		0.5		0.5		0.5			0.5	4	0.5			0.5			2	0.5	10				0.5					4					0.5	0.5
B204g1													2						20							0.5
B204g2		62.5						0.5																										20								2							0.5
B204g3		37.5																								2								10															0.5
B204s1									0.5				2						0.5	0.5						0.5		0.5															0.5
B204s2											0.5		0.5						2		0.5									0.5				0.5								0.5	0.5
B204s3							0.5		0.5				2						0.5	0.5								0.5														0.5	0.5
B212s1			0.5						4										0.5		0.5		0.5												0.5		0.5	0.5	2							4
B212s2									0.5		0.5		0.5						0.5		0.5		0.5												0.5		0.5	0.5				0.5	10
B212s3									4				0.5						2	0.5	0.5		0.5				2									0.5		0.5				0.5	0.5
B222g1		10																	20							4							2															0.5
B222g2			0.5				2	10																										20						20								2
B222g3		10																														10		37.5						4		10
B222s1				0.5					2		0.5		0.5					0.5	2															2									0.5
B222s2									0.5		0.5		0.5					0.5			2														0.5						0.5	10				0.5
B222s3				0.5							0.5		0.5						0.5						2			0.5											0.5			0.5		0.5
B223g1		37.5									0.5								10							10							0.5	4			0.5											20
B223g2		87.5				0.5																											0.5
B223s1									0.5		0.5		0.5					0.5	2		0.5			0.5			0.5															10	2
B223s2									0.5		0.5		0.5						2		0.5									0.5					0.5						0.5	2	4			2
B223s3									2				0.5		0.5				2					0.5											0.5							2	0.5			0.5
B241s1									2						0.5					0.5	0.5														2	0.5		0.5	0.1			0.1	0.5			2
B241s2									0.5			0.5	10							0.5					0.5		0.5
B241s3									0.5				0.5							0.5	0.5				0.5										2	0.5							0.5
B243g1		20					4			0.5																								20														0.5
B243g2		37.5																																4														2
B243g3		37.5							0.5																	10								0.5														10
B243s1			0.5						2		0.5		0.5					0.5	2	0.5			0.5					4									2		0.5			0.5	0.5
B243s2									0.5		0.5		4		0.5				10				0.5		0.5												0.5					0.5
B243s3							0.5		0.5		0.5		0.5						0.5									0.5				0.5									0.5	0.5
B250g1							0.5							0.5												0.5						0.5		20			4	0.5		10		20
B250g2													0.5	0.5									0.5			0.5						0.5		20			4	0.5		37.5								4	2
B250g3			10					10					0.5							0.5						0.5	0.5							10			10	4		10		2			2				10
B250s1									0.5				0.5		0.5			2																					0.5
B250s2				0.5							0.5				0.5			0.5			0.5				0.5																	0.5		2
B250s3				0.5							0.5								0.5						2					0.5											0.5	2	2	0.5
B999s1									0.5		0.5		0.5					0.5	4				0.5	2																		2
B999s2									2				0.5					0.5	0.5	0.5			0.5					0.5																	0.5
B999s3									0.5		0.5				0.5			0.5		0.5	0.5				0.5																		0.5	0.5		0.5
S344c1	0.5	20	0.5																														4.48
S344c2		10				0.5																											0.5
S344c3		37.5																															2.49
S344s1																					0.5	0.5																			2	0.5
S344s2											0.5		0.5						0.5			0.5																	0.5		0.5	0.5
S344s3		0.5				0.5									0.5										0.5																0.5	4		0.5
S412c1		2
S412c2	0.5																																0.5
S412c3	0.5	0.5																															0.5
S412s1											2																														0.5	4
S412s2		0.5									2																															0.5
S412s3		0.5									2																															2
S426c1		0.5								0.5																							1
S426c2		10				10																											0.5
S426c3		2								0.5																							1
S426s1													4																													4
S426s2		0.5											0.5		0.5				2											2												0.5
S426s3		0.5									0.5								4																						0.5	0.5
S439c1		2																															0.5							0.5
S439c2		2								0.5																																						0.5
S439c3		0.5								0.5													0.5										0.5
S439s1											2		4		0.5				0.5			0.5						0.5														2
S439s2		0.5									0.5								0.5							0.5		0.5														4
S439s3											10																							4					10			0.5		10
S459c1	37.5	37.5	2					0.5																									4
S459c2		20								0.5																							1
S459c3	2	62.5						0.5		0.5							0.5																8.3									2
S459s1													2					2	0.5	0.5																						0.5
S459s2													0.5																										2			0.5
S459s3						0.5			0.5				2		0.5			0.5	2																						2	2
S475s1													2						0.5																				0.5		0.5	10
S475s2													10		0.5					0.5																			0.5		2	2
S475s3													10		0.5																								0.5		0.5	10
S551c1		0.5				10.45																											0.5
S551c2	0.5	37.5												0.5																			1
S551c3						2.49																											0.5
S551s1													10																													2
S551s2											0.5		10		0.5				2																						4	4
S551s3											0.5		0.5		0.5				0.5																				2		0.5	0.5
S556c1		2				10		0.5	0.5																								0.5									2
S556c2		0.5				2																											1
S556c3		0.5																															0.5
S556s1		0.5							0.5				10		0.5				0.5	2																						0.5
S556s2		0.5							0.5				0.5						0.5							0.5															0.5	0.5
S556s3								0.5											2									0.5											0.5			0.5
S570s1									0.5				0.5		0.5					0.5	0.5																					4
S570s2									0.5				0.5		0.5						0.5																		0.5		0.5	0.5
S570s3									0.5		0.5				0.5						10																		0.5			0.5		4
S585s1					0.5				0.5				0.5		0.5	0.5			0.5	0.5																			10
S585s2											0.5		0.5						0.5																							2
S585s3									0.5				0.5		0.5	0.5				0.5																					2	0.5
S602c1		4				2
S602c2		10				10																											0.5
S602c3		20								0.5																							1
S602s1											0.5								0.5							0.5																0.5
S602s2		0.5											2																										2		0.5	0.5		0.5
S602s3	0.5														0.5				0.5							0.5		0.5		0.5									0.5			0.5		0.5
S619s1											0.5				0.5			10						0.5			0.5							0.5				0.5	0.5			4
S619s2													0.5					0.5	0.5						0.5														2			0.5
S619s3									0.5				4						0.5	0.5					4																	0.5
S635c1		4				20
S635c2	0.5	0.5
S635c3	2	0.5						0.5																																								0.5
S635s1											4								0.5											0.5									2			0.5		2
S635s2		0.5							0.5		0.5								2																							2
S635s3											0.5		0.5						0.5			0.5						2														2		0.5
S656c2	2	10				10		0.5																									2.49	0.5						0.5								0.5
S656c3		10																															0.5
S656s1													0.5		0.5			0.5	0.5																							0.5
S656s2		0.5		0.5					0.5		0.5		0.5		0.5			0.5	2			0.5								0.5									0.5		0.5	0.5
S656s3											0.5		0.5					0.5	2																							2
S674c1		0.5				20																											2
S674c2	0.5	0.5				0.5																											0.5
S674c3	2	37.5				10.45																											2.49
S674s1											0.5		0.5						10		0.5				0.5			10		0.5												10		0.5
S674s2		0.5				0.5					0.5								0.5									0.5														0.5
S674s3									0.5		0.5		0.5					2	0.5		0.5							0.5											4			4		0.5
T1007c1	4	62.5	2					0.5																									4.96
T1007c2	4	37.5						4		0.5																							3.96
T1007c3	20	10	0.5					4																									1
T1007s1									0.5		0.5							0.5	2																							2		2
T1007s2											0.5		0.5					2	4																							2		0.5	0.5
T1007s3											0.5		0.5					2	4									0.5											0.5			2		2
T1106c1		4				10																											0.5
T1106c2		10																															4.48
T1106c3		2
T1106s1											2		0.5					2	4									0.5													0.5	4
T1106s2											0.5							2				0.5																				4
T1106s3											4		0.5					0.5	2		0.5							0.5
T1180c1		4																															0.5
T1180c2		20	4.48																														15.33	10
T1180c3		10						10									0.5						0.5										4.48	10
T1180s1													2		0.5			0.5										0.5											0.5			2
T1180s2													4		0.5																				0.5				0.5		0.5	10		0.5
T1180s3											2		0.5						0.5									0.5																0.5
T677s1									2						0.5			2	4								2	0.5											4
T677s2									2				0.5												0.5														2
T677s3								0.5	0.5				0.5					0.5									2								10				4			4
T700s1								0.5	2				0.5		0.5			2																	4						2	4
T700s2									4				4					4		0.5							0.5															0.5
T700s3									0.5				0.5		2			2	2									0.5											0.5			4
T713c1		62.5	7.84			0.5		4																									11.8												0.5
T713c2		20				2				4																							2.49
T713c3			4														0.5																28.36
T713s1											0.5		4					0.5																								4
T713s2									0.5		2		0.5					2	2														0.5								0.5
T713s3									0.5									0.5	2			0.5																	4		0.5	4
T714s1								4	4				2	0.5	2			2				0.5													2			0.5			0.5								4
T714s2									2				4		2			0.5	4																				4
T714s3									2				4					4		2							0.5
T731s1									0.5				2						10
T731s2									0.5				10						2																				2			0.5
T731s3									0.5				2						2						4																			0.5
T747c1		62.5	4.48					2	0.5																								2
T747c2		4				2																											0.5
T747c3		62.5						2																									14.03
T747s1													2		0.5			4	0.5																				4
T747s2		0.5		0.5							0.5							0.5	2		0.5							0.5					2.49								0.5	0.5
T747s3									0.5		0.5		0.5		0.5				4																						0.5	4
T752c1	0.5	10	4					4																									2.49															0.5
T752c2		20	0.5			4.48																											2	2
T752c3		20	0.5							2																							2
T752s1											0.5		4		0.5				4							0.5		0.5													2	0.5
T752s2													2					2	4																				0.5			0.5		0.5
T752s3									0.5		0.5		0.5					2	10																							2
T779s1								4	4				10					20																								2
T779s2									2				10					20		0.5							2															4
T779s3													0.1		0.5			10	4				0.5		0.5			0.5											0.5			2		2
T780s1									0.5				0.5		0.5			2							10			0.5														4						2
T780s2									0.5				0.5		0.5			4	4						2														0.5
T780s3									0.5				0.5					0.5	4								0.5												0.5					0.5
T800c1		62.5				13.6																											4
T800c2		62.5	4			0.5	2																										4.48
T800c3	37.5	10				10																											4.48
T800s1											2		4					10	10						4
T800s2									4		0.5		2					20	4											4									2
T800s3		0.5							0.5		0.5							0.5	2																						0.5	0.5		2
T814c1	4	62.5																															4.48
T814s1													4					0.5	0.5																							10
T814s2		0.5							2				2					2	4			0.5																				4
T814s3				4																		0.5																			4	10
T859s1													0.5					2									10															10
T859s2									2				0.5					10																								10
T859s3									0.5				2																													2
T886c1		0.5																															4.96
T886c2		0.5																															0.5
T886c3	0.5	10								0.5																							0.5
T886s1											0.5							0.5	4						2																	0.5		0.5
T886s2											0.5								4																							2
T886s3																			2			0.5																				0.5		0.5
T904c1		10																															2
T904c2																																	2.49		0.5												0.5
T904c3		10				13.6																											7.84
T904s1									0.5				2						4
T904s2				0.5					2		4		4						2																		0.5		0.5					2
T904s3											2											2																			0.5	4
T944c1		4																															5.92
T944c2		4				2
T944c3		4	0.5														0.5																2	0.5
T9999c1		2				10																											10.45
T9999c2		4				2																											1
T9999c3		4				4				2
T9999s1											2								4						0.5																	4
T9999s2											4								10						0.5																2	0.5
T9999s3						0.1			0.5				2						0.5																				0.5		2
V1111c1		10				0.5				0.5																							2.49
V1111c2		20	5.92				4	4	0.5	0.5																							1	0.5														0.5	0.5
V1111c3		20								0.5																							0.5																0.5
V1111g1		0.5						10								4						4				0.5								4			10
V1111g2		20						10								0.5																					4												2
V1111g3		4																					0.5											4														0.5	10
V1111s1			2						0.5		4		10		4				10	2								0.5		2												4
V1112g1		0.5																	4			0.5	4														10						2						20
V1112g2		4																															0.5										0.5					2	2
V1112g3		4						4											2														0.1				4						4		0.5				10
V1112s1								0.5					10						4	2								0.5																0.5
V182c1		20	2	0.5			4	4																									0.5															0.5
V182c2		0.5				4																											0.5
V182c3		10					2	4									0.5																11.8	0.5														0.5
V182s1				0.5							2								4					0.1																	2	4		4
V182s2		0.5							0.5		0.5		0.5						2							2
V182s3											2				0.5				4																						2	2		0.5
V241c1	0.5	0.5																															1
V241c2		0.5				0.5
V241c3		0.5				0.5																											0.5
V241g1		2			0.5			4											20														2
V241g2		10						20																									4															4
V241s1						4					0.5											0.5																				10
V241s2																			0.5			0.5															2					4
V304s1													0.5		0.5					0.5			0.5				0.5	0.5						0.5
V304s2													2		0.5	0.5			0.5	2	0.5		0.5				0.5															0.5
V304s3													0.5		0.5					0.5	0.5		0.5					0.5
V338g1		2					0.5												0.5															2	0.5		2					0.5						0.5	0.5
V338g2						0.5													4				0.5											0.5			10					2						0.5	0.5
V338g3			0.5			0.5													2				0.5											37.5	4		4										0.5
V338s1									0.5		0.5		0.5		0.5				0.5	10						0.5	0.5	20		4
V338s2									0.5				10		0.5				0.5							0.5						0.5										0.5
V338s3				0.5					0.5		0.5		10						0.5	0.5	2		0.5				0.5			0.5					0.5		0.5					2
V353s1		0.5							0.5							0.5			10					0.5			0.5														0.5	2
V353s2									0.5				0.5				0.5		2					2		0.5																0.5
V353s3		0.5		2					2		0.5				0.5				4		4			0.5											0.5						2	0.5
V358c1	0.5	37.5	0.5				0.5																										0.5
V358c2		37.5				10																											0.5
V358c3		4	0.5			0.5				0.5																					0.5		0.5
V358g1		2								0.5									0.5							10								37.5														20
V358g2		20	2						0.5	0.5													0.5			0.5								20			0.5
V358g3		2																	0.5								0.5							37.5
V358s1									0.5		0.5		2		0.5				10	0.5			0.5			0.5		0.5		0.5							0.5	0.5				0.5	0.5
V358s2		0.5		0.5					0.5		0.5		0.5					10	4				0.5			2				0.5							4					0.5	0.5
V358s3									0.5		0.5		2		0.5				4						0.5			0.5		0.5												0.5	0.5
V363c1		37.5								0.5																							0.5
V363c2		37.5	0.5				0.5	0.5		0.5																							0.5	0.5								0.5
V363c3			0.5							0.5																							1									0.5
V363g2		37.5																								0.5	0.5							0.5														0.5
V363g3									0.5		0.5																0.5							0.5			0.5											2
V363s1									0.5		0.5		4		0.5				2																							0.5
V363s2									0.5				4		0.5			4	4				0.5							2				0.5			20					2	0.5
V363s3									0.5		0.5		2		0.5			10	0.5									0.5		0.5				0.5			10					0.5	0.5
V377s1				0.5					0.5		0.5		0.5		0.5			10	0.5		0.5		0.5	0.5				2														2
V377s2									0.5				0.5					10	0.5		0.5		0.5				0.5	10										0.5				0.5	0.5
V377s3													0.5		0.5				0.5									0.5														4
V394g1		20																															0.5
V394g2		4						0.5						0.5
V394g3		20	2										0.5	2																				4
V394s1													0.5								10																					4
V394s2									2				10					4	4		0.5																					10
V394s3													4																													0.5
V410g1		37.5	0.5							0.5				0.5																							20
V410g2		20							0.5					0.5												0.5	0.5							4			10
V410g3		37.5												0.5																				0.5			0.5											0.5
V410s1									0.5		4				0.5			4	0.5		0.5		0.5		0.5		0.5	0.5													2	0.5
V410s2											0.5		0.5					0.5	2									0.5														0.5
V410s3									0.5				0.5		0.5			10	0.5				0.5			0.5	2			0.5				4				0.5				0.5
V413c1		20	0.5		0.1	10																											1.5
V413g1		20							2	0.5				0.5					2								0.5										2
V413g2		37.5	1						0.5					0.5			0.5										0.5								2					4									4
V413g3		62.5	0.5																														0.5
V413s1									4		0.5		4					0.5	10																		0.5					2
V413s2											4		0.5						10																							4	0.5	0.5
V413s3									4		0.5		0.5		0.5			10									0.5	0.5
V431c1		37.5				0.5	0.5			0.5																							0.5
V431c2						4																											2.49
V431c3		4				0.5	2			2																							0.5
V431g1		0.5							0.5					0.5				0.5																0.5			62.5
V431g2		87.5							0.5																	0.5																							2
V431g3									0.5																									2			20			10		37.5						2	2
V431s1									0.5		0.5		0.5		0.5			4	10				2			0.5		0.5		0.5				0.5			2	0.5	0.5				0.5
V431s2				0.5							0.5							0.5	0.5																							2	4	4
V431s3		0.5		0.5							0.5							2	2		0.5				0.5			0.5		0.5											0.5	0.5	0.5	0.5
V458c1		10				4
V458c2		0.5								0.5
V458c3		62.5				0.5				0.5																							0.5
V458g1		37.5	2.49					0.5	2																																							0.5
V458s1				0.5					0.5		0.5		10																													4
V458s2						0.1													4						0.5																4			0.5
V458s3											0.5		10																												4	4
V476c1		0.5				4.96
V476c2		4					4																										0.5
V476c3		10	0.5				10																0.5								10		0.5
V476g1		87.5				0.5	4																										4
V476g2		62.5				2
V476s1		0.5		0.5				0.5			2		0.5																													2
V476s2											0.5							10	10											0.5												10
V476s3				4							0.5							4	10		2
V485c1		10								0.5																							0.5
V485c2		4						0.5		0.5																							1
V485c3		37.5	0.5					2																										2
V485s1		0.5							0.5		0.5							0.5	0.5																						0.5	2	0.5
V485s2									0.5				0.5		0.5			10			4		0.5				0.5															0.5
V485s3									0.5		0.5		0.5					2	0.5						0.5			0.5														0.5	2	0.5
V495s1									4				2		0.5			10		2	10						0.5															0.5			0.5
V495s2									10				2		0.5			20		4							2	0.5										2
V495s3									0.5				10		0.5			10		0.5
V496s1									0.5	0.5			0.5		0.5			10	4		4						0.5	0.5													0.5	2
V496s2													0.5					10	0.5		0.5						0.5	0.5														4
V496s3									0.5				0.5		0.5			4	0.5		0.5		0.5				0.5	0.5														2
V501c1		20								0.5																							0.5
V501c2		0.5																															0.5
V501c3		0.5								0.5
V501s1									0.5		0.5		0.5					0.5	2		0.5					0.5		0.5		0.5				0.5								0.5	0.5
V501s2											2		2						0.5									0.5														2	0.5
V501s3				0.5					0.5		2		4		0.5			2	0.5		0.5							0.5		0.5												0.5	0.5
V513g1		62.5																									0.5													10
V513g2		20							0.5					4							0.5						0.5								4					20
V513g3									4					0.5	0.5			0.5	20							2	0.5							2				2		10
V513s1													0.5					0.5	0.5		4	0.5																				0.5	0.5
V513s2											0.5		0.5					0.5	0.5			0.5						0.5														4
V513s3									0.5				4		0.5			4	0.5								0.5											0.5		0.5			2
V518s1									2				0.5		0.5			37.5	0.5		0.5						0.5	0.5		0.5										0.5		0.5	0.5
V518s2											0.5		0.5		0.5			10	0.5		4		0.5		0.5			0.5														2	0.5
V518s3									0.5				0.5					4	0.5		0.5				0.5			0.5										0.5
V520s1													0.5		0.5			2	2		0.5		0.5					0.5		0.5
V520s2									0.5				0.5		0.5			2	4		0.5						0.5	0.5														10
V520s3													0.5					0.5	0.5		0.5						0.5	0.5														4	0.5
V528c1		10				2				4
V528c2		2				0.5				0.5																							4
V528c3																																	4
V528s1									0.5	0.5			10					10	4				2			2	0.5			0.5
V528s2									0.5		0.5				0.5			4	4								2	0.5		0.5									4		0.5		0.5
V528s3											4							2	10		0.5					2				0.5													0.5
V529g1			0.5						0.5					0.5					37.5							0.5	0.5							2			2	0.5				37.5
V529g2		62.5							0.5																	0.5
V529g3		37.5	0.5						0.5										4		0.5		0.5			0.5	2										4			0.5		20						10
V529g4		62.5																	0.5		0.5													20			0.5					0.5
V529s1									0.5		0.5		0.5		0.5			4	0.5	0.5						0.5	0.5	0.5									4					0.5
V529s2									0.5		0.5							4			0.5		0.5					0.5		0.5										0.5		2	0.5	0.5
V529s3											0.5		0.5					10	4		0.5						0.5	0.5		0.5							0.5					0.5	0.5
V543c1		37.5																															2.49
V543c2		10				4.48				0.5																							0.5
V543c3	0.5	37.5				10				0.5																							1
V543s1									0.5		0.5		0.5					37.5	2		10						0.5			4												10
V543s2									0.5		0.5							2	0.5		0.5				2					0.5											0.5	2		0.5
V543s3									0.5		0.5							10	0.5									0.5		0.5												10	2	0.5
V555g1		87.5																								4
V555g3		87.5																	0.5
V555s1											0.5		2																													4
V555s2									0.5				0.5					4	0.5		4					0.5		0.5														2
V555s3									0.5		0.5		2					10										0.5														4
V581c1		0.5				2																											1
V581c2		20					0.5			0.5																							2.49
V581c3		10					10																							0.5			2.49	0.5														0.5
V581g1		87.5
V581g2		87.5
V581g3		87.5				4																				0.5
V581s1											0.5		0.5						0.5														4						0.5			4	0.5
V581s2											2		10					4	0.5				2							0.5									2			4
V581s3				4					0.5		0.5				0.5			2	2						0.5						0.5										0.5	4	0.5
V590c1		0.5				4																											1
V590c2		0.5																															0.5
V590c3		0.5				2																											0.5
V590s2											0.5								2			0.5																			0.5	0.5
V590s3									0.5				0.5		0.5				2			0.5	0.5							0.5												0.5
V635c1		37.5	0.5				4			0.5																							1
V635c2		20								0.5																							1
V635c3		4				10																											0.5
V635g1		20		0.5				4																									0.5															4
V635s1								0.5	0.5		0.5		2						4							4		0.5				0.5										4	0.5
V635s2		2									0.5				0.5																									0.5	0.5	2	2
V635s3																			4																						0.5	0.5
V999s1									2				0.5					4	4		0.5		0.5			0.5	0.5
V999s2									0.5				0.5					0.5	2		4																				0.5	10	10
V999s3									0.5		0.5		0.5					0.5	0.5																							2	2	0.5
[truncated: 226 more columns]
